# Supplementary material for: Wild primates copy higher-ranked individuals in a social transmission experiment
Source: Nat Commun. 2020 Jan 23;11:459. doi: 10.1038/s41467-019-14209-8 (PMC6978360; doi:10.1038/s41467-019-14209-8)
Supplement: Supplementary file 5 — Supplementary Data 1 [file 41467_2019_14209_MOESM5_ESM.xlsx]

## Sheet: Feuil1
Date	ID_actor	Event_number	First_contact	First area touched	Time	Box_1	Box_2	Box_3	Box_4	Box_5	Box_6	Box_7	Box_8	Trial_number	ID_Attending_1	ID_Attending_2	ID_Attending_3	ID_Attending_4	ID_Attending_5	ID_Attending_6	ID_Attending_7	ID_Attending_8	ID_Attending_9	ID_Attending_10
2017-05-27	Lif	1	07:06:49	Drawer	07:06:58	apu								1	Avo	Yeni
2017-05-27	Lif	2	07:06:49		07:07:00	spu								1	Avo	Yeni
2017-05-27	Lif	3	07:06:49		07:07:48				apu					2	Avo	Yeni
2017-05-27	Lif	4	07:06:49		07:07:54				spu					2	Avo	Yeni
2017-05-27	Lif	5	07:06:49		07:08:49		ali							3	Avo	Yeni
2017-05-27	Lif	6	07:06:49		07:09:04			apu						4	Avo	Yeni
2017-05-27	Lif	7	07:06:49		07:09:06			spu						4	Avo
2017-05-27	Avo	1	07:10:21	Lid	07:10:23		sli							1
2017-05-27	Avo	2	07:10:21		07:13:38		ali							2	Yalu	Aare
2017-05-27	Avo	3	07:10:21		07:13:39		ali							2	Yalu	Aare
2017-05-27	Avo	4	07:10:21		07:13:42		ali							2	Yalu	Aare
2017-05-27	Avo	5	07:10:21		07:13:47	ali								3	Yalu	Aare
2017-05-27	Avo	6	07:10:21		07:13:50	ali								3	Yalu	Aare
2017-05-27	Avo	7	07:10:21		07:13:51	spu								3	Yalu	Aare
2017-05-27	Avo	8	07:10:21		07:13:56				ali					4	Yalu	Aare
2017-05-27	Avo	9	07:10:21		07:14:00			apu						5	Yalu	Aare
2017-05-27	Avo	10	07:10:21		07:14:03			sli						5	Yalu	Aare
2017-05-27	Yalu	1	07:13:37	Lid	07:14:05		sli							1	Avo	Aare
2017-05-27	Yalu	2	07:13:37		07:15:09								srtpu	2
2017-05-27	Yalu	3	07:13:37		07:15:27					srtpu				3	Yan
2017-05-27	Yalu	4	07:13:37		07:15:44						spu			4	Yan
2017-05-27	Yalu	5	07:13:37		07:16:23							ali		5	Yan
2017-05-27	Yalu	6	07:13:37		07:16:25							sli		5	Yan
2017-05-27	Avo	11	07:10:21		07:16:35	ali								6	Aare
2017-05-27	Avo	12	07:10:21		07:16:38	spu								6	Aare
2017-05-27	Avo	13	07:10:21		07:16:46				sli					7	Aare
2017-05-27	Avo	14	07:10:21		07:17:02			srtpu						8	Aare	Yalu
2017-05-27	Yalu	7	07:13:37		07:17:04		slim							6	Aare	Avo
2017-05-27	Yalu	8	07:13:37		07:18:03								srtpu	7
2017-05-27	Avo	15	07:10:21		07:18:08	ali
2017-05-27	Avo	16	07:10:21		07:18:09	sli
2017-05-27	Avo	17	07:10:21		07:18:19	sli
2017-05-27	Yalu	9	07:13:37		07:18:25					srtpu				8
2017-05-27	Yalu	10	07:13:37		07:18:42						sli			9
2017-05-27	Yalu	11	07:13:37		07:19:09							sli		10
2017-05-27	Avo	18	07:10:21		07:19:50		ali							9	Aare
2017-05-27	Avo	19	07:10:21		07:19:51		ali							9	Aare
2017-05-27	Avo	20	07:10:21		07:19:52		ali							9	Aare
2017-05-27	Avo	21	07:10:21		07:19:56		sli							9	Aare
2017-05-27	Avo	22	07:10:21		07:20:02	ali								10	Aare
2017-05-27	Avo	23	07:10:21		07:20:07	srtpu								10	Aare
2017-05-27	Avo	24	07:10:21		07:20:11				ali					11	Aare
2017-05-27	Avo	25	07:10:21		07:20:19				sli					11	Aare
2017-05-27	Avo	26	07:10:21		07:20:24			ali						12	Aare	Mal
2017-05-27	Avo	27	07:10:21		07:20:25			ali						12	Aare	Mal
2017-05-27	Avo	28	07:10:21		07:20:25			ali						12	Aare	Mal
2017-05-27	Avo	29	07:10:21		07:20:27			ali						12	Aare	Mal
2017-05-27	Avo	30	07:10:21		07:20:27			ali						12	Aare	Mal
2017-05-27	Avo	31	07:10:21		07:20:34			srtpu						12	Aare	Mal
2017-05-27	Yalu	12	07:13:37		07:20:47								srtpu	11
2017-05-27	Yalu	13	07:13:37		07:21:02					srtpu				12
2017-05-27	Yalu	14	07:13:37		07:21:15						sli			13
2017-05-27	Yalu	15	07:13:37		07:21:34							ali		14
2017-05-27	Yalu	16	07:13:37		07:21:41							ali		14
2017-05-27	Avo	32	07:10:21		07:22:12		ali							13	Aare
2017-05-27	Avo	33	07:10:21		07:22:15		ali							13	Aare
2017-05-27	Avo	34	07:10:21		07:22:18		ali							13	Aare
2017-05-27	Avo	35	07:10:21		07:22:20		artpb							13	Aare
2017-05-27	Avo	36	07:10:21		07:22:29	ali								14	Aare
2017-05-27	Avo	37	07:10:21		07:22:32	apu								14	Yalu	Aare	Mal
2017-05-27	Avo	38	07:10:21		07:22:36	ali								14	Yalu	Aare	Mal
2017-05-27	Yalu	17	07:13:37		07:22:36		ali							15	Avo	Aare	Mal
2017-05-27	Avo	39	07:10:21		07:22:37	srtpu								14	Yalu	Aare	Mal
2017-05-27	Yalu	18	07:13:37		07:22:38		sli							15	Avo	Aare	Mal
2017-05-27	Avo	40	07:10:21		07:22:46				srtpu					15	Yalu	Aare	Mal
2017-05-27	Avo	41	07:10:21		07:22:51			spu						16	Yalu	Aare	Mal
2017-05-27	Avo	42	07:10:21		07:24:40		ali							17	Yeni
2017-05-27	Avo	43	07:10:21		07:24:43		sli							17	Yeni
2017-05-27	Yalu	19	07:13:37		07:24:50								srtpu	16
2017-05-27	Avo	44	07:10:21		07:24:52	spu								18	Yeni
2017-05-27	Avo	45	07:10:21		07:24:57				ali					19	Yeni
2017-05-27	Yalu	20	07:13:37		07:24:57					ali				17
2017-05-27	Avo	46	07:10:21		07:24:58				ali					19	Yeni
2017-05-27	Yalu	21	07:13:37		07:24:59					apu				17
2017-05-27	Avo	47	07:10:21		07:25:00				ali					19	Yeni
2017-05-27	Avo	48	07:10:21		07:25:00				ali					19	Yeni
2017-05-27	Avo	49	07:10:21		07:25:02				sli					19	Yeni
2017-05-27	Yalu	22	07:13:37		07:25:03					srtpu				17
2017-05-27	Avo	50	07:10:21		07:25:07				slipu					19	Yeni
2017-05-27	Yalu	23	07:13:37		07:27:11						sli			18
2017-05-27	Avo	51	07:10:21		07:27:16		sli							20	Yeni	Aare
2017-05-27	Avo	52	07:10:21		07:27:22			ali						21	Yeni	Aare
2017-05-27	Yalu	24	07:13:37		07:27:22							sli		19
2017-05-27	Avo	53	07:10:21		07:27:26			spu						21	Yeni	Aare
2017-05-27	Avo	54	07:10:21		07:27:33	ali								22	Yeni	Aare
2017-05-27	Avo	55	07:10:21		07:27:36	srtpu								22	Aare	Yalu	Yeni
2017-05-27	Yalu	25	07:13:37		07:27:54				ali					20	Aare	Avo	Yeni
2017-05-27	Yalu	26	07:13:37		07:27:59				apb					20	Aare	Avo	Yeni
2017-05-27	Yalu	27	07:13:37		07:28:02				sli					20	Aare	Avo	Yeni
2017-05-27	Avo	56	07:10:21		07:29:51	apu								23	Aare	Yalu	Yeni
2017-05-27	Avo	57	07:10:21		07:29:52	sli								23	Aare	Yalu	Yeni
2017-05-27	Yalu	28	07:13:37		07:29:54			ali						21	Aare	Avo	Yeni
2017-05-27	Yalu	29	07:13:37		07:29:56			sli						21	Aare	Avo	Yeni
2017-05-27	Avo	58	07:10:21		07:29:57				ali					24	Aare	Yeni
2017-05-27	Avo	59	07:10:21		07:29:58				ali					24	Aare	Yeni
2017-05-27	Avo	60	07:10:21		07:30:03				ali					24	Aare	Yeni
2017-05-27	Avo	61	07:10:21		07:30:04				sli					24	Aare	Yeni
2017-05-27	Avo	62	07:10:21		07:30:10		ali							25	Aare	Yeni
2017-05-27	Avo	63	07:10:21		07:30:12		sli							25	Aare	Yeni
2017-05-27	Yalu	30	07:13:37		07:30:38					spu				22
2017-05-27	Yalu	31	07:13:37		07:30:48								srtpu	23
2017-05-27	Avo	64	07:10:21		07:33:10		ali							26	Aare	Yeni
2017-05-27	Avo	65	07:10:21		07:33:13		ali							26	Aare	Yeni
2017-05-27	Avo	66	07:10:21		07:33:16		slim							26	Aare	Yeni
2017-05-27	Avo	67	07:10:21		07:33:23	ali								27
2017-05-27	Avo	68	07:10:21		07:33:24	ali								27
2017-05-27	Avo	69	07:10:21		07:33:27	sli								27
2017-05-27	Avo	70	07:10:21		07:33:33				artpu					28
2017-05-27	Avo	71	07:10:21		07:33:52			ali						29
2017-05-27	Avo	72	07:10:21		07:33:54			ali						29
2017-05-27	Avo	73	07:10:21		07:33:56			sli						29
2017-05-27	Avo	74	07:10:21		07:36:15		ali							30
2017-05-27	Avo	75	07:10:21		07:36:17		sli							30
2017-05-27	Avo	76	07:10:21		07:36:31			sli						31
2017-05-27	Avo	77	07:10:21		07:36:36				sli					32
2017-05-27	Avo	78	07:10:21		07:36:45	sli								33
2017-05-27	Avo	79	07:10:21		07:40:58				sli					34	Lif
2017-05-27	Avo	80	07:10:21		07:41:02			sli						35	Lif
2017-05-27	Lif	8	07:06:49		07:41:20		ali							5	Avo
2017-05-27	Lif	9	07:06:49		07:41:27		ali							5	Avo
2017-05-27	Lif	10	07:06:49		07:41:30		ali							5	Avo
2017-05-27	Lif	11	07:06:49		07:41:32		sli							5	Avo	Ness
2017-05-27	Avo	81	07:10:21		07:43:33		sli							36	Ness
2017-05-27	Lif	12	07:06:49		07:44:07				spu					6	Avo	Ness
2017-05-27	Ness	1	07:43:32	Drawer	07:46:03			sli						1
2017-05-27	Avo	82	07:10:21		07:46:21	ali								37	Ness
2017-05-27	Avo	83	07:10:21		07:46:22	spu								37	Ness
2017-05-27	Avo	84	07:10:21		07:47:22		sli							38	Ness
2017-05-27	Ness	2	07:43:32		07:47:34	srtpu								2	Avo
2017-05-27	Avo	85	07:10:21		07:47:41			srtli						39	Ness
2017-05-27	Avo	86	07:10:21		07:47:45				sli					40	Ness
2017-05-27	Avo	87	07:10:21		07:49:17	sli								41
2017-05-27	Avo	88	07:10:21		07:49:23				sli					42
2017-05-27	Avo	89	07:10:21		07:49:29			sli						43
2017-05-27	Avo	90	07:10:21		07:49:46		sli							44
2017-05-27	Avo	91	07:10:21		07:52:16		sli
2017-06-03	Ness	1	07:08:49		07:09:03	artpu								3
2017-06-03	Ness	2	07:08:49		07:09:53			srtpu						4
2017-06-03	Ness	3	07:08:49		07:10:46	sli								5
2017-06-03	Ness	4	07:08:49		07:11:13		sli							6
2017-06-03	Ness	5	07:08:49		07:11:29				sli					7
2017-06-03	Ness	24	07:08:49		07:12:31						sli			8
2017-06-03	Ness	25	07:08:49		07:13:15					apu				9
2017-06-03	Ness	26	07:08:49		07:13:50								sli	10	Avo
2017-06-03	Ness	27	07:08:49		07:14:11					sli				11	Avo
2017-06-03	Ness	28	07:08:49		07:14:35							spu		12	Avo
2017-06-03	Ness	29	07:08:49		07:18:04					srtpu				13
2017-06-03	Ness	30	07:08:49		07:18:32							sli		14
2017-06-03	Ness	31	07:08:49		07:18:52								sli	15
2017-06-03	Ness	32	07:08:49		07:19:06						sli			16
2017-06-03	Ness	6	07:08:49		07:20:57		sli							17
2017-06-03	Ness	7	07:08:49		07:21:27				sli					18
2017-06-03	Ness	8	07:08:49		07:21:57			srtpu						19
2017-06-03	Ness	33	07:08:49		07:24:29					srtpu				20
2017-06-03	Ness	34	07:08:49		07:25:09						srtpu			21
2017-06-03	Ness	35	07:08:49		07:25:36							sli		22
2017-06-03	Ness	36	07:08:49		07:26:21								sli	23
2017-06-03	Ness	9	07:08:49		07:28:17				sli					24
2017-06-03	Avo	1	07:13:45		07:28:58		sli							45	Ness
2017-06-03	Avo	2	07:13:45		07:28:59		sli							45	Ness
2017-06-03	Avo	3	07:13:45		07:29:07				ali					46
2017-06-03	Ness	10	07:08:49		07:29:07	sli								25	Avo
2017-06-03	Avo	4	07:13:45		07:29:08				sli					46
2017-06-03	Avo	5	07:13:45		07:29:29				slim					47
2017-06-03	Avo	6	07:13:45		07:29:36	sli								48
2017-06-03	Ness	37	07:08:49		07:29:38						sli			26
2017-06-03	Avo	7	07:13:45		07:29:42				spu					49
2017-06-03	Ness	38	07:08:49		07:29:55					srtpu				27
2017-06-03	Ness	39	07:08:49		07:30:09								sli	28	Avo
2017-06-03	Ness	40	07:08:49		07:30:15							sli		29	Avo
2017-06-03	Avo	35	07:13:45		07:30:22					ali				50	Ness
2017-06-03	Avo	36	07:13:45		07:30:27							ali		51	Ness
2017-06-03	Avo	8	07:13:45		07:30:43	sli								52
2017-06-03	Avo	9	07:13:45		07:30:46				ali					53
2017-06-03	Avo	10	07:13:45		07:30:48				sli					53
2017-06-03	Avo	11	07:13:45		07:31:03			ali						54
2017-06-03	Avo	12	07:13:45		07:31:12			ali						55
2017-06-03	Avo	13	07:13:45		07:31:15			ali						55
2017-06-03	Avo	14	07:13:45		07:31:15			ali						55
2017-06-03	Avo	15	07:13:45		07:31:19			sli						55
2017-06-03	Avo	16	07:13:45		07:31:29	sli								56
2017-06-03	Avo	17	07:13:45		07:31:43	sli								57
2017-06-03	Avo	18	07:13:45		07:31:52			ali						58
2017-06-03	Avo	19	07:13:45		07:31:53			ali						58
2017-06-03	Avo	20	07:13:45		07:31:57				ali					59
2017-06-03	Avo	21	07:13:45		07:32:02	sli								60
2017-06-03	Avo	22	07:13:45		07:32:05	sli								60
2017-06-03	Avo	23	07:13:45		07:32:46		ali							61
2017-06-03	Avo	24	07:13:45		07:32:49		sli							61
2017-06-03	Avo	25	07:13:45		07:32:57	sli								62
2017-06-03	Avo	26	07:13:45		07:33:03				sli					63
2017-06-03	Avo	27	07:13:45		07:33:11			ali						64
2017-06-03	Avo	28	07:13:45		07:33:13			sli						64
2017-06-03	Avo	29	07:13:45		07:33:58				ali					65
2017-06-03	Avo	30	07:13:45		07:34:00				sli					65
2017-06-03	Avo	31	07:13:45		07:34:16			sli						66
2017-06-03	Avo	32	07:13:45		07:34:59	spu								67
2017-06-03	Avo	33	07:13:45		07:35:02	sli								67
2017-06-03	Avo	37	07:13:45		07:35:28					ali				68
2017-06-03	Avo	38	07:13:45		07:35:30					sli				68
2017-06-03	Avo	39	07:13:45		07:35:43						sli			69
2017-06-03	Avo	40	07:13:45		07:36:00							ali		70
2017-06-03	Avo	41	07:13:45		07:36:01							ali		70
2017-06-03	Avo	42	07:13:45		07:36:03							sli		70
2017-06-03	Avo	43	07:13:45		07:36:30								sli	71
2017-06-03	Avo	44	07:13:45		07:38:14							sli		72
2017-06-03	Avo	45	07:13:45		07:41:21							sli		73
2017-06-03	Avo	34	07:13:45		07:42:14		sli							74
2017-06-03	Ness	41	07:08:49		07:55:13					srtpu				30
2017-06-03	Ness	42	07:08:49		07:55:35								apu	31
2017-06-03	Ness	43	07:08:49		07:56:01							sli		32
2017-06-03	Ness	44	07:08:49		07:56:02							sli		32
2017-06-03	Ness	45	07:08:49		07:56:15						sli			33
2017-06-03	Ness	46	07:08:49		07:56:30								sli	34
2017-06-03	Ness	11	07:08:49		07:56:47	sli								35
2017-06-03	Ness	12	07:08:49		07:57:17		sli							36
2017-06-03	Ness	13	07:08:49		07:57:38		sli							37
2017-06-03	Ness	14	07:08:49		07:57:52			sli						38
2017-06-03	Ness	15	07:08:49		08:26:14							sli		39
2017-06-03	Ness	16	07:08:49		08:26:32					sli				40
2017-06-03	Ness	17	07:08:49		08:26:45						sli			41
2017-06-03	Ness	18	07:08:49		08:27:07								spu	42
2017-06-03	Ness	19	07:08:49		08:31:27						sli			43
2017-06-03	Ness	20	07:08:49		08:31:49					sli				44
2017-06-03	Ness	21	07:08:49		08:31:50					srtpu				45
2017-06-03	Ness	22	07:08:49		08:32:06							sli		46
2017-06-03	Ness	23	07:08:49		08:32:21								sli	47
2017-06-06	Ness	1	07:24:23		07:24:54		sli							48
2017-06-06	Ness	2	07:24:23		07:25:12	sli								49
2017-06-06	Ness	3	07:24:23		07:25:26				sli					50
2017-06-06	Ness	4	07:24:23		07:25:29				sli					50
2017-06-06	Ness	5	07:24:23		07:25:42			sli						51
2017-06-06	Ness	6	07:24:23		07:27:00	sli								52
2017-06-06	Ness	7	07:24:23		07:27:08				sli					53
2017-06-06	Ness	8	07:24:23		07:27:13			sli						54	Lif
2017-06-06	Ness	9	07:24:23		07:27:49		sli							55
2017-06-06	Ness	10	07:24:23		07:29:44		sli							56
2017-06-06	Ness	11	07:24:23		07:30:15				srtpu					57
2017-06-06	Ness	12	07:24:23		07:30:22			sli						58	Yalu
2017-06-06	Yalu	1	07:31:31		07:31:32		sli							24	Ness
2017-06-06	Yalu	2	07:31:31		07:31:43	spu								25	Ness
2017-06-06	Yalu	3	07:31:31		07:31:52				apu					26	Ness
2017-06-06	Yalu	4	07:31:31		07:32:06				sli					27	Ness
2017-06-06	Yalu	5	07:31:31		07:32:07				sli					27	Ness
2017-06-06	Yalu	6	07:31:31		07:32:26			sli						28	Ness
2017-06-06	Yalu	7	07:31:31		07:34:33	sli								29	Ness
2017-06-06	Yalu	8	07:31:31		07:34:43		spu							30	Ness	Yeni	Lif
2017-06-06	Yalu	9	07:31:31		07:35:06				sli					31	Ness	Yeni
2017-06-06	Yalu	10	07:31:31		07:35:17			sli						32	Ness	Yeni
2017-06-06	Yalu	11	07:31:31		07:36:19				sli					33	Ness
2017-06-06	Yalu	12	07:31:31		07:36:29			spu						34	Ness	Yan
2017-06-06	Yalu	13	07:31:31		07:36:43	sli								35	Ness
2017-06-06	Yalu	14	07:31:31		07:36:58		sli							36	Ness
2017-06-06	Yalu	15	07:31:31		07:37:01		sli							36	Ness
2017-06-06	Yalu	16	07:31:31		07:39:25		sli							36	Ness
2017-06-06	Yalu	17	07:31:31		07:39:37	sli								37	Ness
2017-06-06	Yalu	18	07:31:31		07:39:49				sli					38	Ness
2017-06-06	Yalu	19	07:31:31		07:39:50				sli					38	Ness
2017-06-06	Yalu	20	07:31:31		07:39:56				sli					38	Ness
2017-06-06	Yalu	21	07:31:31		07:40:06			ali						39	Ness
2017-06-06	Yalu	22	07:31:31		07:40:08			sli						39	Ness
2017-06-06	Yalu	23	07:31:31		07:42:03		sli							40	Ness	Arn		Yan
2017-06-06	Yalu	25	07:31:31		07:42:12				sli					41	Ness	Arn	Mis	Yan
2017-06-06	Yalu	24	07:31:31		07:42:16	slipu								42	Ness	Arn		Yan
2017-06-06	Yalu	26	07:31:31		07:42:23				ali					43	Ness	Arn	Mis	Yan
2017-06-06	Yalu	27	07:31:31		07:42:32			sli						44	Ness	Arn	Mis	Yan
2017-06-06	Yalu	28	07:31:31		07:42:32			spu						44	Ness	Arn	Mis	Yan
2017-06-06	Yalu	29	07:31:31		07:44:31		sli							45	Ness	Arn	Lif
2017-06-06	Yalu	30	07:31:31		07:44:40	sli								46	Ness	Arn	Lif
2017-06-06	Yalu	31	07:31:31		07:44:44				sli					47	Ness	Arn	Lif
2017-06-06	Yalu	32	07:31:31		07:44:46				sli					47	Ness	Arn	Lif
2017-06-06	Yalu	33	07:31:31		07:45:03			apu						48	Ness	Arn	Lif
2017-06-06	Yalu	34	07:31:31		07:45:05			sli						48	Ness	Arn	Lif
2017-06-06	Yalu	35	07:31:31		07:46:18				apu					49	Ness	Arn	Lif
2017-06-06	Yalu	36	07:31:31		07:48:16		sli							50	Ness	Arn	Lif
2017-06-06	Yalu	37	07:31:31		07:48:24	spu								51	Ness	Arn	Lif
2017-06-06	Yalu	38	07:31:31		07:48:30				sli					52	Ness	Arn	Lif
2017-06-06	Yalu	39	07:31:31		07:48:50			spu						53	Ness	Arn	Lif
2017-06-06	Yalu	40	07:31:31		07:51:48	sli								54	Ness
2017-06-06	Yalu	41	07:31:31		07:51:52				sli					55	Ness
2017-06-06	Yalu	42	07:31:31		07:51:59			ali						56	Ness
2017-06-06	Yalu	43	07:31:31		07:52:02			sli						56	Ness
2017-06-06	Yalu	44	07:31:31		07:52:16		spu							57	Ness
2017-06-06	Yalu	45	07:31:31		07:53:38		sli							58	Ness
2017-06-06	Yalu	46	07:31:31		07:53:48	spu								59	Ness
2017-06-06	Yalu	47	07:31:31		07:53:53				sli					60	Ness
2017-06-06	Yalu	48	07:31:31		07:54:00			ali						61	Ness
2017-06-06	Yalu	49	07:31:31		07:54:02			sli						61	Ness
2017-06-06	Yalu	50	07:31:31		07:55:16		sli							62	Ness
2017-06-06	Yalu	51	07:31:31		07:55:30	sli								63
2017-06-06	Yalu	52	07:31:31		07:55:37				sli					64
2017-06-06	Yalu	53	07:31:31		07:56:14			sli						65
2017-06-06	Yalu	54	07:31:31		07:57:52		sli							66
2017-06-06	Yalu	55	07:31:31		07:58:17	spu								67
2017-06-06	Yalu	56	07:31:31		07:58:26				sli					68	Lif
2017-06-06	Yalu	57	07:31:31		07:58:30				sli					68	Lif
2017-06-06	Yalu	58	07:31:31		07:58:39				sli					68	Lif
2017-06-06	Yalu	59	07:31:31		07:58:47			sli						69
2017-06-06	Yalu	60	07:31:31		08:05:12		sli							70
2017-06-06	Yalu	61	07:31:31		08:05:22	spu								71
2017-06-06	Yalu	62	07:31:31		08:05:30				sli					72
2017-06-06	Yalu	63	07:31:31		08:05:35				ali					72
2017-06-06	Yalu	64	07:31:31		08:05:38			sli						73	Yan
2017-06-06	Yalu	65	07:31:31		08:07:20		sli							74	Yan
2017-06-06	Yalu	66	07:31:31		08:07:29	spu								75	Yan
2017-06-06	Yalu	67	07:31:31		08:07:42				sli					76
2017-06-06	Yalu	68	07:31:31		08:07:59			spu						77
2017-06-06	Yalu	69	07:31:31		08:09:37		sli							78	Mis	Ness
2017-06-06	Yalu	70	07:31:31		08:09:44	spu								79	Mis	Ness
2017-06-06	Yalu	71	07:31:31		08:09:51				ali					80	Mis	Ness
2017-06-06	Yalu	72	07:31:31		08:09:52				sli					80	Mis	Ness
2017-06-06	Yalu	73	07:31:31		08:10:09			spu						81	Mis	Ness
2017-06-06	Yalu	74	07:31:31		08:14:04		spu							82	Ness
2017-06-06	Yalu	75	07:31:31		08:14:11	spu								83	Ness
2017-06-06	Yalu	76	07:31:31		08:14:18				sli					84	Ness
2017-06-06	Yalu	77	07:31:31		08:14:21				sli					84	Ness
2017-06-06	Yalu	78	07:31:31		08:14:33			ali						85	Ness
2017-06-06	Yalu	79	07:31:31		08:14:35			spu						85	Ness	Avo	Arn
2017-06-06	Ness	13	07:24:23		08:16:36			sli						59	Avo
2017-06-06	Ness	14	07:24:23		08:16:41				sli					60	Avo
2017-06-06	Ness	15	07:24:23		08:16:47	sli								61	Avo
2017-06-06	Ness	16	07:24:23		08:16:59		sli							62	Avo
2017-06-06	Ness	17	07:24:23		08:17:01		sli							62	Avo
2017-06-06	Ness	18	07:24:23		08:19:15			sli						63	Avo
2017-06-06	Ness	19	07:24:23		08:19:20				sli					64	Avo
2017-06-06	Ness	20	07:24:23		08:19:24	sli								65	Avo
2017-06-06	Ness	21	07:24:23		08:19:28		sli							66	Avo
2017-06-06	Avo	1	08:19:30		08:19:30		sli							75	Ness
2017-06-06	Avo	2	08:19:30		08:19:40	sli								76	Ness	Mal
2017-06-06	Avo	3	08:19:30		08:19:54				sli					77	Ness	Mal
2017-06-06	Ness	22	07:24:23		08:21:10			sli						67	Avo	Lif
2017-06-06	Avo	4	08:19:30		08:21:14		sli							78	Ness	Lif
2017-06-06	Ness	23	07:24:23		08:21:14				srtpu					68	Avo	Lif
2017-06-06	Ness	24	07:24:23		08:21:21	ali								69	Avo	Lif
2017-06-06	Ness	25	07:24:23		08:21:22	sli								69	Avo	Lif
2017-06-06	Avo	5	08:19:30		08:21:27			apu						79	Ness	Lif
2017-06-06	Avo	6	08:19:30		08:21:29			apu						79	Ness	Lif
2017-06-06	Avo	7	08:19:30		08:23:25	spu								80	Ness
2017-06-06	Avo	8	08:19:30		08:23:31		spu							81	Ness
2017-06-06	Ness	26	07:24:23		08:23:32				sli					70	Avo
2017-06-06	Ness	27	07:24:23		08:23:35			sli						71	Avo
2017-06-06	Avo	9	08:19:30		08:23:40			ali						82
2017-06-06	Ness	28	07:24:23		08:24:32	sli								72	Avo
2017-06-06	Ness	29	07:24:23		08:24:37				sli					73	Avo
2017-06-06	Avo	10	08:19:30		08:24:41		sli							83	Ness
2017-06-06	Yalu	80	07:31:31		08:24:48			sli						86	Ness
2017-06-06	Yalu	81	07:31:31		08:24:48			spu						87	Ness
2017-06-06	Avo	11	08:19:30		08:24:53				sli					84	Ness	Yalu
2017-06-06	Aare	1	08:24:36	Lid	08:24:57						sli			1	Amur
2017-06-06	Avo	12	08:19:30		08:25:05		sli							85	Ness	Yalu
2017-06-06	Avo	13	08:19:30		08:25:11	sli								86	Ness	Yalu
2017-06-06	Avo	14	08:19:30		08:25:13	sli								86	Ness	Yalu
2017-06-06	Avo	15	08:19:30		08:26:02		sli							87	Ness
2017-06-06	Avo	16	08:19:30		08:26:08			apu						88	Ness
2017-06-06	Avo	17	08:19:30		08:26:09			ali						88	Ness
2017-06-06	Avo	18	08:19:30		08:26:10			ali						88	Ness
2017-06-06	Avo	19	08:19:30		08:26:13			ali						88	Ness
2017-06-06	Avo	20	08:19:30		08:26:15			alim						88	Ness
2017-06-06	Avo	21	08:19:30		08:26:17			sli						88	Ness	Amur
2017-06-06	Avo	22	08:19:30		08:26:24				ali					89	Ness	Amur
2017-06-06	Avo	23	08:19:30		08:26:25				sli					89	Ness	Amur
2017-06-06	Avo	24	08:19:30		08:26:34	ali								90	Ness
2017-06-06	Avo	25	08:19:30		08:26:36	sli								90	Ness
2017-06-06	Aare	2	08:24:36		08:27:26					srtpu				2
2017-06-06	Avo	26	08:19:30		08:28:32				sli					91	Ness
2017-06-06	Avo	27	08:19:30		08:28:36	ali								92	Ness
2017-06-06	Avo	28	08:19:30		08:28:38	sli								92	Ness
2017-06-06	Aare	3	08:24:36		08:28:40							apu		3
2017-06-06	Ness	30	07:24:23		08:28:40			sli						74	Avo
2017-06-06	Avo	29	08:19:30		08:28:43		sli							93	Ness
2017-06-06	Aare	4	08:24:36		08:29:01						sli			4
2017-06-06	Avo	30	08:19:30		08:29:48		sli							93	Ness
2017-06-06	Ness	31	07:24:23		08:29:56			sli						75	Avo
2017-06-06	Avo	31	08:19:30		08:29:59	sli								94	Ness
2017-06-06	Ness	32	07:24:23		08:30:01				sli					76	Avo
2017-06-06	Avo	32	08:19:30		08:30:05			ali						95	Ness
2017-06-06	Avo	33	08:19:30		08:30:07			sli						95	Ness
2017-06-06	Ness	33	07:24:23		08:31:59	sli								77	Avo
2017-06-06	Ness	34	07:24:23		08:32:04				sli					78	Avo
2017-06-06	Ness	35	07:24:23		08:32:12		sli							79	Avo
2017-06-06	Ness	36	07:24:23		08:32:18			sli						80	Avo
2017-06-06	Ness	37	07:24:23		08:34:22				sli					81	Avo	Aare
2017-06-06	Ness	38	07:24:23		08:34:27			sli						82	Avo	Aare
2017-06-06	Ness	39	07:24:23		08:34:32	sli								83	Avo	Aare
2017-06-06	Ness	40	07:24:23		08:34:37		sli							84	Avo	Aare
2017-06-10	Ness	1	06:54:50		06:57:24								sli	85
2017-06-10	Ness	2	06:54:50		06:57:26								sli	85
2017-06-10	Ness	3	06:54:50		06:57:31							sli		86
2017-06-10	Ness	4	06:54:50		06:57:57						sli			87
2017-06-10	Ness	5	06:54:50		06:58:07					sli				88
2017-06-10	Ness	17	06:54:50		06:58:32		sli							100
2017-06-10	Ness	6	06:54:50		06:59:31					sli				89
2017-06-10	Ness	7	06:54:50		06:59:51						sli			90
2017-06-10	Ness	8	06:54:50		06:59:58								sli	91
2017-06-10	Ness	9	06:54:50		07:00:11							sli		92
2017-06-10	Ness	18	06:54:50		07:01:29			sli						101
2017-06-10	Ness	19	06:54:50		07:01:54				sli					102
2017-06-10	Ness	10	06:54:50		07:02:27								sli	93
2017-06-10	Ness	11	06:54:50		07:02:41					sli				94
2017-06-10	Ness	12	06:54:50		07:02:58						sli			95
2017-06-10	Ness	13	06:54:50		07:03:21							sli		96
2017-06-10	Avo	1	07:08:53		07:08:54					apu				96	Ness
2017-06-10	Avo	2	07:08:53		07:08:56					sli				96	Ness
2017-06-10	Avo	3	07:08:53		07:09:00						spu			97	Ness
2017-06-10	Avo	4	07:08:53		07:09:04								sli	98	Ness
2017-06-10	Ness	14	06:54:50		07:09:09							sli		97	Avo
2017-06-10	Avo	5	07:08:53		07:10:52					ali				99	Ness
2017-06-10	Avo	6	07:08:53		07:10:52					spu				99	Ness
2017-06-10	Ness	15	06:54:50		07:10:56								srtpu	98	Avo
2017-06-10	Avo	7	07:08:53		07:10:58						spu			100	Ness
2017-06-10	Ness	16	06:54:50		07:10:59							sli		99	Avo
2017-06-10	Ness	20	06:54:50		07:11:22				sli					103
2017-06-10	Ness	21	06:54:50		07:11:29			sli						104
2017-06-10	Ness	22	06:54:50		07:11:39		sli							105
2017-06-10	Ness	23	06:54:50		07:11:49	sli								106
2017-06-10	Avo	8	07:08:53		07:14:01						spu			101	Ness
2017-06-10	Avo	9	07:08:53		07:14:05					apu				102	Ness
2017-06-10	Avo	10	07:08:53		07:14:07					sli				102	Ness
2017-06-10	Avo	11	07:08:53		07:14:09					sli				102	Ness
2017-06-10	Avo	12	07:08:53		07:14:10					sli				102	Ness
2017-06-10	Ness	24	06:54:50		07:14:11							sli		107	Avo
2017-06-10	Avo	13	07:08:53		07:14:14					sli				102	Ness
2017-06-10	Ness	25	06:54:50		07:14:15								sli	108	Avo
2017-06-10	Ness	26	06:54:50		07:14:17								sli	108	Avo
2017-06-10	Ness	27	06:54:50		07:38:12	sli								109	Aare
2017-06-10	Ness	28	06:54:50		07:38:16		sli							110	Aare
2017-06-10	Ness	29	06:54:50		07:38:50			sli						111	Aare
2017-06-10	Ness	30	06:54:50		07:39:02				sli					112
2017-06-10	Ness	31	06:54:50		07:42:15		sli							113	Aare
2017-06-10	Ness	32	06:54:50		07:42:19	sli								114	Aare
2017-06-10	Ness	33	06:54:50		07:42:25			sli						115	Aare
2017-06-10	Ness	34	06:54:50		07:42:37				spbpu					116	Aare
2017-06-10	Yalu	1	07:44:52		07:44:54					sli				88
2017-06-10	Yalu	2	07:44:52		07:45:19						srtpu			89
2017-06-10	Yalu	3	07:44:52		07:45:23								sli	90
2017-06-10	Yalu	4	07:44:52		07:45:39							sli		91
2017-06-10	Ness	35	06:54:50		07:47:04		sli							117	Aare	Yalu
2017-06-10	Yalu	5	07:44:52		07:47:14	ali								92	Aare	Ness
2017-06-10	Yalu	6	07:44:52		07:47:16	sli								92	Aare	Ness
2017-06-10	Yalu	7	07:44:52		07:47:27			sli						93	Aare	Ness
2017-06-10	Yalu	8	07:44:52		07:47:37				sli					94	Aare
2017-06-10	Yalu	9	07:44:52		07:48:35	sli								95
2017-06-10	Yalu	10	07:44:52		07:48:42		sli							96
2017-06-10	Yalu	11	07:44:52		07:48:48			ali						97
2017-06-10	Yalu	12	07:44:52		07:49:00			ali						97
2017-06-10	Yalu	13	07:44:52		07:49:01			sli						97
2017-06-10	Yalu	14	07:44:52		07:49:07				ali					98
2017-06-10	Yalu	15	07:44:52		07:49:12				spu					98
2017-06-10	Yalu	16	07:44:52		07:49:31					sli				99
2017-06-10	Yalu	17	07:44:52		07:49:37					sli				99
2017-06-10	Yalu	18	07:44:52		07:49:42						sli			100
2017-06-10	Yalu	19	07:44:52		07:49:47								sli	101
2017-06-10	Yalu	20	07:44:52		07:49:54							sli		102
2017-06-10	Yalu	21	07:44:52		07:53:30					sli				103
2017-06-10	Yalu	22	07:44:52		07:53:37						spu			104
2017-06-10	Yalu	23	07:44:52		07:53:41								sli	105
2017-06-10	Yalu	24	07:44:52		07:53:49							sli		106
2017-06-10	Yalu	25	07:44:52		07:55:10		spu							107
2017-06-10	Yalu	26	07:44:52		07:55:14	spu								108
2017-06-10	Yalu	27	07:44:52		07:55:23				ali					109
2017-06-10	Yalu	28	07:44:52		07:55:30				sli					109
2017-06-10	Yalu	29	07:44:52		07:55:38			spu						110	Aare
2017-06-10	Yalu	30	07:44:52		07:56:27					sli				111	Ness
2017-06-10	Yalu	31	07:44:52		07:56:34						ali			112	Ness
2017-06-10	Yalu	32	07:44:52		07:56:35						ali			112	Ness
2017-06-10	Yalu	33	07:44:52		07:56:39						sli			112	Ness
2017-06-10	Yalu	34	07:44:52		07:56:42								sli	113	Ness
2017-06-10	Yalu	35	07:44:52		07:56:53							spu		114	Ness
2017-06-10	Yalu	36	07:44:52		07:58:03		ali							115	Aare	Mal
2017-06-10	Yalu	37	07:44:52		07:58:07		ali							115	Aare	Mal
2017-06-10	Ness	36	06:54:50		07:58:15							sli		118
2017-06-10	Ness	37	06:54:50		07:58:19								sli	119
2017-06-10	Yalu	38	07:44:52		07:58:25		spu							116	Mal
2017-06-10	Ness	38	06:54:50		07:58:26					sli				120
2017-06-10	Yalu	39	07:44:52		07:58:30	spu								117	Mal
2017-06-10	Ness	39	06:54:50		07:58:41						sli			121
2017-06-10	Yalu	40	07:44:52		07:58:48				sli					118	Mis
2017-06-10	Yalu	41	07:44:52		07:58:56			spu						119	Mis
2017-06-10	Yalu	42	07:44:52		08:00:19		ali							120
2017-06-10	Yalu	43	07:44:52		08:00:22		apu							120	Mal
2017-06-10	Yalu	44	07:44:52		08:00:25		apu							120	Mal
2017-06-10	Yalu	45	07:44:52		08:00:27		sli							120	Mal
2017-06-10	Yalu	46	07:44:52		08:00:33	spu								121	Mal
2017-06-10	Yalu	47	07:44:52		08:00:46				apu					122	Mal
2017-06-10	Yalu	48	07:44:52		08:00:53				spu					122	Mal
2017-06-10	Yalu	49	07:44:52		08:00:59			spu						123
2017-06-10	Ness	40	06:54:50		08:02:17							sli		122
2017-06-10	Ness	41	06:54:50		08:02:25								sli	123
2017-06-10	Ness	42	06:54:50		08:02:32					sli				124
2017-06-10	Ness	43	06:54:50		08:02:48						sli			125
2017-06-10	Yalu	50	07:44:52		08:03:20		apu							124	Yeni
2017-06-10	Yalu	51	07:44:52		08:03:21		apu							124	Yeni
2017-06-10	Yalu	52	07:44:52		08:03:25		spu							124	Yeni
2017-06-10	Yalu	53	07:44:52		08:03:27	apu								125	Yeni
2017-06-10	Yalu	54	07:44:52		08:03:28	spu								125	Yeni
2017-06-10	Yalu	55	07:44:52		08:03:37				spu					126
2017-06-10	Yalu	56	07:44:52		08:03:44			spu						127
2017-06-10	Yalu	57	07:44:52		08:08:34		apu							128	Aare
2017-06-10	Yalu	58	07:44:52		08:08:46		sli							128	Aare
2017-06-10	Yalu	59	07:44:52		08:08:52			spu						129	Aare
2017-06-10	Yalu	60	07:44:52		08:09:11	spu								130	Aare
2017-06-10	Yalu	61	07:44:52		08:09:33				apu					131	Aare
2017-06-10	Yalu	62	07:44:52		08:09:34				spu					131	Aare
2017-06-10	Yalu	63	07:44:52		08:11:33		apu							132	Mal
2017-06-10	Yalu	64	07:44:52		08:11:34		spu							132	Mal
2017-06-10	Yalu	65	07:44:52		08:11:38	spu								133	Mal
2017-06-10	Yalu	66	07:44:52		08:11:55			spu						134	Mal	Arn
2017-06-10	Yalu	67	07:44:52		08:12:04				ali					135	Mal	Arn
2017-06-10	Yalu	68	07:44:52		08:12:08				ali					135	Arn
2017-06-10	Yalu	69	07:44:52		08:12:11				spu					135	Arn
2017-06-10	Yalu	70	07:44:52		08:13:55		ali							136	Arn
2017-06-10	Yalu	71	07:44:52		08:13:58		apu							136	Arn
2017-06-10	Yalu	72	07:44:52		08:13:59		spu							136	Arn
2017-06-10	Yalu	73	07:44:52		08:14:02	spu								137	Arn
2017-06-10	Yalu	74	07:44:52		08:14:06			spu						138
2017-06-10	Yalu	75	07:44:52		08:14:13				spu					139
2017-06-10	Yalu	76	07:44:52		08:15:21					sli				140
2017-06-10	Yalu	77	07:44:52		08:15:26								sli	141
2017-06-10	Yalu	78	07:44:52		08:15:32						sli			142
2017-06-10	Yalu	79	07:44:52		08:15:42							spu		143
2017-06-10	Yalu	80	07:44:52		08:15:51								spu	144
2017-06-10	Yalu	81	07:44:52		08:16:30		ali							145
2017-06-10	Yalu	82	07:44:52		08:16:32		spu							145
2017-06-10	Yalu	83	07:44:52		08:16:35	spu								146
2017-06-10	Yalu	84	07:44:52		08:16:46				spbpuli					147
2017-06-10	Yalu	85	07:44:52		08:16:52			spu						148
2017-06-10	Yalu	86	07:44:52		08:18:38		apu							149
2017-06-10	Yalu	87	07:44:52		08:18:41		sli							149
2017-06-10	Yalu	88	07:44:52		08:18:46	spu								150
2017-06-10	Yalu	89	07:44:52		08:18:52			spu						151
2017-06-10	Yalu	90	07:44:52		08:18:58				ali					152
2017-06-10	Yalu	91	07:44:52		08:19:00				sli					152
2017-06-10	Yalu	92	07:44:52		08:29:18		apu							153	Mal	Arn
2017-06-10	Yalu	93	07:44:52		08:29:19		spu							153	Mal	Arn
2017-06-10	Yalu	94	07:44:52		08:29:23	spu								154	Mal	Arn
2017-06-10	Yalu	95	07:44:52		08:29:36				apu					155	Mal
2017-06-10	Yalu	96	07:44:52		08:29:40				apu					155	Mal
2017-06-10	Yalu	97	07:44:52		08:29:41				spu					155	Mal
2017-06-10	Yalu	98	07:44:52		08:29:46			spu						156	Lif
2017-06-10	Yalu	99	07:44:52		08:30:44		spu							157	Mal	Arn	Ness
2017-06-10	Yalu	100	07:44:52		08:30:47	spu								158	Mal	Arn	Ness
2017-06-10	Yalu	101	07:44:52		08:30:53				apu					159	Mal	Arn	Ness
2017-06-10	Yalu	102	07:44:52		08:30:54				spu					159	Mal	Arn	Ness
2017-06-10	Yalu	103	07:44:52		08:30:59			spu						160	Mal	Arn	Ness
2017-06-10	Yalu	104	07:44:52		08:33:36		apu							161	Arn
2017-06-10	Yalu	105	07:44:52		08:33:38		spu							161	Arn
2017-06-10	Yalu	106	07:44:52		08:33:41	spu								162	Arn
2017-06-10	Yalu	107	07:44:52		08:33:50				ali					163	Arn
2017-06-10	Yalu	108	07:44:52		08:33:53				spu					163	Arn
2017-06-10	Yalu	109	07:44:52		08:33:59			spu						164
2017-06-10	Ness	44	06:54:50		08:37:05			sli						126
2017-06-10	Ness	45	06:54:50		08:37:12				sli					127
2017-06-10	Ness	46	06:54:50		08:37:19		sli							128
2017-06-10	Ness	47	06:54:50		08:37:38	sli								129
2017-06-10	Avo	14	07:08:53		08:41:34				sli					103
2017-06-10	Avo	15	07:08:53		08:41:53	sli								104
2017-06-10	Avo	16	07:08:53		08:42:04	sli								104
2017-06-10	Aare		08:09:25
2017-06-10	Amur		08:21:39	Lid
2017-06-10	Arn		08:10:16												Aare
2017-06-10	Lif		08:29:46												Yalu
2017-06-10	Mal		07:56:46	Lid											Aare
2017-06-10	Mis		07:40:56	Drawer
2017-06-10	Yan		07:40:12	Lid
2017-06-14	Yalu	1	06:58:12		06:59:40	ali								165	Yan	Arn
2017-06-14	Yalu	2	06:58:12		06:59:41	sli								165	Yan	Arn
2017-06-14	Yalu	3	06:58:12		06:59:46	spu								165	Yan	Arn
2017-06-14	Yalu	4	06:58:12		06:59:50		sli							166	Yan	Arn
2017-06-14	Ness	1	06:59:35		06:59:51						sli			130
2017-06-14	Yalu	5	06:58:12		06:59:53				sli					167	Yan	Arn
2017-06-14	Yalu	6	06:58:12		07:00:00			spu						168	Yan	Arn
2017-06-14	Yalu	7	06:58:12		07:00:06					sli				169	Ness	Yan
2017-06-14	Yalu	8	06:58:12		07:00:16								ali	170	Yan
2017-06-14	Yalu	9	06:58:12		07:00:18								ali	171	Yan
2017-06-14	Yalu	10	06:58:12		07:00:19								ali	172	Yan
2017-06-14	Yalu	11	06:58:12		07:00:20								sli	173	Yan
2017-06-14	Yalu	12	06:58:12		07:00:49		sli							174	Arn
2017-06-14	Yalu	13	06:58:12		07:00:53				sli					175	Arn	Lif
2017-06-14	Yalu	14	06:58:12		07:00:56			spu						176	Arn	Lif
2017-06-14	Lif	1	07:00:55		07:01:05	spu								7
2017-06-14	Lif	2	07:00:55		07:02:08		sli							8	Arn	Yalu	Mal	Aare
2017-06-14	Yalu	15	06:58:12		07:02:08							ali		177	Lif	Avo
2017-06-14	Yalu	16	06:58:12		07:02:08							spu		177	Lif	Avo
2017-06-14	Avo	1	07:03:46		07:03:48					sli				105
2017-06-14	Lif	3	07:00:55		07:03:49	spu								9	Yalu	Arn	Aare
2017-06-14	Avo	2	07:03:46		07:03:50					sli				105
2017-06-14	Avo	3	07:03:46		07:03:55						spu			106
2017-06-14	Lif	4	07:00:55		07:03:57				ali					10	Yalu	Arn	Aare
2017-06-14	Yalu	17	06:58:12		07:04:12		sli							178	Arn	Aare
2017-06-14	Lif	5	07:00:55		07:04:22								ali	11	Avo	Mis
2017-06-14	Yalu	18	06:58:12		07:04:23				sli					179	Arn	Aare
2017-06-14	Lif	6	07:00:55		07:04:24								sli	11	Avo	Mis
2017-06-14	Yalu	19	06:58:12		07:04:26			spu						180	Arn	Aare
2017-06-14	Avo	4	07:03:46		07:04:55							spu		107	Mis	Lif
2017-06-14	Yalu	20	06:58:12		07:05:17				sli					181	Arn	Aare
2017-06-14	Lif	7	07:00:55		07:05:57		alim							12	Yalu	Arn	Aare
2017-06-14	Lif	8	07:00:55		07:05:59		ali							12	Yalu	Arn	Aare
2017-06-14	Lif	9	07:00:55		07:06:01		sli							12	Yalu	Arn	Aare
2017-06-14	Lif	10	07:00:55		07:06:22	slim								13	Yalu	Arn	Aare
2017-06-14	Lif	11	07:00:55		07:06:39				alim					14	Yalu	Arn	Aare
2017-06-14	Lif	12	07:00:55		07:06:41				sli					14	Yalu	Arn	Aare
2017-06-14	Avo	5	07:03:46		07:06:48					ali				108	Mis	Lif
2017-06-14	Lif	13	07:00:55		07:06:50			ali						15	Yalu	Arn	Aare
2017-06-14	Lif	14	07:00:55		07:06:53			spu						15	Yalu	Arn	Aare
2017-06-14	Lif	15	07:00:55		07:06:59					sli				16	Avo	Mis
2017-06-14	Lif	16	07:00:55		07:07:05								ali	17	Avo	Mis
2017-06-14	Yalu	21	06:58:12		07:07:05				sli					182	Aare	Arn	Aare
2017-06-14	Lif	17	07:00:55		07:07:08								sli	17	Avo	Mis
2017-06-14	Lif	18	07:00:55		07:07:23							ali		18	Avo	Mis
2017-06-14	Lif	19	07:00:55		07:07:23							ali		18	Avo	Mis
2017-06-14	Lif	20	07:00:55		07:07:25							slim		18	Avo	Mis
2017-06-14	Avo	6	07:03:46		07:07:54						apu			109	Mis
2017-06-14	Avo	7	07:03:46		07:07:55						sli			109	Mis
2017-06-14	Avo	8	07:03:46		07:07:58						spu			109	Mis
2017-06-14	Avo	9	07:03:46		07:08:02							ali		110	Mis
2017-06-14	Avo	10	07:03:46		07:08:04							sli		110	Mis
2017-06-14	Lif	21	07:00:55		07:08:06				ali					19	Yalu	Arn	Aare
2017-06-14	Lif	22	07:00:55		07:08:08				sli					19	Yalu	Arn	Aare
2017-06-14	Lif	23	07:00:55		07:08:10				sli					19	Yalu	Avo	Arn
2017-06-14	Avo	11	07:03:46		07:08:13					spu				111	Mis
2017-06-14	Lif	24	07:00:55		07:08:20			sli						20	Yalu	Avo	Arn
2017-06-14	Lif	25	07:00:55		07:08:30			sli						21	Yalu	Avo	Arn
2017-06-14	Yalu	22	06:58:12		07:08:39		spu							183	Lif	Avo	Arn
2017-06-14	Lif	26	07:00:55		07:08:41			ali						22	Yalu	Avo	Arn
2017-06-14	Lif	27	07:00:55		07:08:42			ali						22	Yalu	Avo	Arn
2017-06-14	Lif	28	07:00:55		07:08:42			sli						22	Yalu	Avo	Arn
2017-06-14	Lif	29	07:00:55		07:10:03		alim							23	Yalu	Avo	Arn	Aare	Mis	Amur
2017-06-14	Lif	30	07:00:55		07:10:05		sli							23	Yalu	Avo	Arn	Aare	Mis	Amur
2017-06-14	Lif	31	07:00:55		07:10:17				ali					24	Yalu	Avo	Arn	Aare	Mis	Amur
2017-06-14	Lif	32	07:00:55		07:10:20				slim					24	Yalu	Avo	Arn	Aare	Mis	Amur
2017-06-14	Lif	33	07:00:55		07:10:29			sli						25	Yalu	Avo	Arn	Aare	Mis	Amur
2017-06-14	Lif	34	07:00:55		07:10:57			sli						26	Yalu	Avo	Arn	Aare	Mis	Amur
2017-06-14	Lif	35	07:00:55		07:11:22	ali								27	Yalu	Avo	Arn	Aare	Mis	Amur
2017-06-14	Lif	36	07:00:55		07:11:23	sli								27	Yalu	Avo	Arn	Aare	Mis	Amur
2017-06-14	Lif	37	07:00:55		07:11:57	sli								28	Yalu	Avo	Aare	Amur	Mis
2017-06-14	Lif	38	07:00:55		07:12:10		alim							29	Yalu	Avo	Aare	Amur	Mis
2017-06-14	Lif	39	07:00:55		07:12:11		sli							29	Yalu	Avo	Aare	Amur	Mis
2017-06-14	Lif	40	07:00:55		07:12:21				ali					30	Yalu	Avo	Aare	Amur	Mis
2017-06-14	Lif	41	07:00:55		07:12:23				sli					30	Avo	Aare	Amur	Mis
2017-06-14	Yalu	23	06:58:12		07:12:26					spu				184	Mis
2017-06-14	Lif	42	07:00:55		07:12:31			sli						31	Avo	Aare	Amur	Mis
2017-06-14	Yalu	24	06:58:12		07:12:32						spu			185	Mis
2017-06-14	Yalu	25	06:58:12		07:12:36								spu	186	Lif	Mis
2017-06-14	Lif	43	07:00:55		07:12:47							ali		32	Mis
2017-06-14	Lif	44	07:00:55		07:12:47							sli		32	Mis
2017-06-14	Lif	45	07:00:55		07:13:24				sli					33	Avo	Aare	Amur	Mis
2017-06-14	Lif	46	07:00:55		07:14:02	ali								34	Mis	Amur	Avo
2017-06-14	Lif	47	07:00:55		07:14:04	sli								34	Mis	Amur	Avo
2017-06-14	Lif	48	07:00:55		07:14:13		sli							35	Mis	Amur	Avo
2017-06-14	Lif	49	07:00:55		07:14:23				sli					36	Mis	Amur	Avo
2017-06-14	Lif	50	07:00:55		07:14:32			sli						37
2017-06-14	Lif	51	07:00:55		07:14:57					sli				38	Yalu
2017-06-14	Lif	52	07:00:55		07:15:04						sli			39
2017-06-14	Lif	53	07:00:55		07:15:08						sli			39
2017-06-14	Lif	54	07:00:55		07:15:12						sli			39
2017-06-14	Lif	55	07:00:55		07:15:16						sli			39
2017-06-14	Lif	56	07:00:55		07:15:23							ali		40
2017-06-14	Lif	57	07:00:55		07:15:24							ali		40
2017-06-14	Lif	58	07:00:55		07:15:26							sli		40
2017-06-14	Lif	59	07:00:55		07:15:33								alim	41
2017-06-14	Lif	60	07:00:55		07:15:34								sli	41
2017-06-14	Lif	61	07:00:55		07:15:37								sli	41
2017-06-14	Lif	62	07:00:55		07:15:38								sli	41
2017-06-14	Lif	63	07:00:55		07:16:23	ali								42	Mal	Ness	Avo	Mis	Aare
2017-06-14	Lif	64	07:00:55		07:16:24	sli								42	Mal	Ness	Avo	Mis	Aare
2017-06-14	Lif	65	07:00:55		07:16:32		sli							43	Mal	Ness	Avo	Mis	Aare
2017-06-14	Lif	66	07:00:55		07:16:38				ali					44	Mal	Ness	Avo	Mis	Aare
2017-06-14	Lif	67	07:00:55		07:16:41				sli					44	Mal	Ness	Avo	Mis	Aare
2017-06-14	Lif	68	07:00:55		07:16:46			sli						45	Mal	Ness	Avo	Mis	Aare
2017-06-14	Yalu	26	06:58:12		07:18:00					sli				187	Avo
2017-06-14	Yalu	27	06:58:12		07:18:04						spu			188	Avo
2017-06-14	Yalu	28	06:58:12		07:18:06								spu	189	Avo
2017-06-14	Yalu	29	06:58:12		07:18:17							sli		190	Avo
2017-06-14	Lif	69	07:00:55		07:18:38	sli								46	Mal	Ness	Aare	Mis
2017-06-14	Lif	70	07:00:55		07:18:45		sli							47	Mal	Ness	Aare	Mis
2017-06-14	Lif	71	07:00:55		07:19:01			sli						48	Mal	Ness	Aare	Mis
2017-06-14	Lif	72	07:00:55		07:19:48		sli							49	Mal	Ness	Aare	Mis
2017-06-14	Lif	73	07:00:55		07:19:55				sli					50	Mal	Ness	Aare	Mis
2017-06-14	Yalu	30	06:58:12		07:20:02					ali				191	Yan
2017-06-14	Yalu	31	06:58:12		07:20:03					sli				191	Yan
2017-06-14	Yalu	32	06:58:12		07:20:06						spu			192	Yan
2017-06-14	Yalu	33	06:58:12		07:20:10								spu	193	Yan
2017-06-14	Yalu	34	06:58:12		07:20:19							sli		194	Yan
2017-06-14	Lif	74	07:00:55		07:20:21		sli							51	Mal	Aare	Mis	Ness
2017-06-14	Lif	75	07:00:55		07:20:32	sli								52	Mal	Aare	Mis	Ness
2017-06-14	Lif	76	07:00:55		07:20:37	sli								52	Mal	Aare	Mis	Yeni	Ness	Amur
2017-06-14	Lif	77	07:00:55		07:20:45				ali					53	Mal	Aare	Mis	Yeni	Ness	Amur
2017-06-14	Lif	78	07:00:55		07:20:47				sli					53	Mal	Aare	Mis	Yeni	Ness	Amur
2017-06-14	Lif	79	07:00:55		07:20:55			sli						54	Mal	Aare	Mis	Yeni	Ness	Amur
2017-06-14	Yalu	35	06:58:12		07:21:46		ali							195	Mal	Aare	Mis	Yeni	Ness	Amur
2017-06-14	Yalu	36	06:58:12		07:21:53				sli					196	Mal	Aare	Mis	Yeni	Ness	Amur
2017-06-14	Lif	80	07:00:55		07:23:00	sli								55	Avo	Ness	Mal	Mis
2017-06-14	Lif	81	07:00:55		07:23:06		sli							56	Avo	Ness	Mal	Mis
2017-06-14	Lif	82	07:00:55		07:23:20				alim					57	Avo	Ness	Mal	Mis
2017-06-14	Lif	83	07:00:55		07:23:22				sli					57	Avo	Ness	Mal	Mis
2017-06-14	Yalu	37	06:58:12		07:24:24					sli				197	Ness	Yan
2017-06-14	Yalu	38	06:58:12		07:24:27						spu			198	Ness	Yan
2017-06-14	Yalu	39	06:58:12		07:24:31								spu	199	Ness	Yan
2017-06-14	Avo	12	07:03:46		07:24:37		sli							112
2017-06-14	Avo	13	07:03:46		07:24:41	sli								113
2017-06-14	Avo	14	07:03:46		07:24:45				sli					114
2017-06-14	Yalu	40	06:58:12		07:24:47							sli		200	Ness	Yan
2017-06-14	Avo	15	07:03:46		07:24:50			sli						115
2017-06-14	Avo	16	07:03:46		07:24:55			ali						115
2017-06-14	Avo	17	07:03:46		07:24:57			sli						115
2017-06-14	Yalu	41	06:58:12		07:25:44			spu						201
2017-06-14	Avo	18	07:03:46		07:26:32	apu								116	Yalu	Yan
2017-06-14	Avo	19	07:03:46		07:26:33	ali								116	Yalu	Yan
2017-06-14	Avo	20	07:03:46		07:26:33	sli								116	Yalu	Yan
2017-06-14	Yalu	42	06:58:12		07:26:33			ali						202	Avo	Yan
2017-06-14	Yalu	43	06:58:12		07:26:34			ali						202	Avo	Yan
2017-06-14	Yalu	44	06:58:12		07:26:36			sli						202	Avo	Yan
2017-06-14	Avo	21	07:03:46		07:26:41				sli					117	Yalu	Yan
2017-06-14	Avo	22	07:03:46		07:26:50				sli					118	Yan
2017-06-14	Avo	23	07:03:46		07:26:57				sli					118	Yan
2017-06-14	Yalu	45	06:58:12		07:27:17					sli				203	Ness
2017-06-14	Yalu	46	06:58:12		07:27:22								spu	204	Ness
2017-06-14	Yalu	47	06:58:12		07:27:26						ali			205	Ness
2017-06-14	Yalu	48	06:58:12		07:27:28						apu			205	Ness
2017-06-14	Yalu	49	06:58:12		07:27:28						sli			205	Ness
2017-06-14	Yalu	50	06:58:12		07:27:39							sli		206	Ness
2017-06-14	Avo	24	07:03:46		07:27:48	sli								119	Yan
2017-06-14	Avo	25	07:03:46		07:27:53				sli					120	Yan
2017-06-14	Avo	26	07:03:46		07:27:57			spu						121	Yan
2017-06-14	Avo	27	07:03:46		07:28:00		sli							122	Yan
2017-06-14	Avo	28	07:03:46		07:29:31					sli				123	Ness
2017-06-14	Avo	29	07:03:46		07:29:35						sli			124	Ness
2017-06-14	Avo	30	07:03:46		07:29:38								sli	125	Ness
2017-06-14	Ness	2	06:59:35		07:29:41							sli		131	Avo
2017-06-14	Avo	31	07:03:46		07:29:56			sli						126	Amur
2017-06-14	Avo	32	07:03:46		07:30:02				sli					127	Amur
2017-06-14	Avo	33	07:03:46		07:30:20	sli								128	Amur
2017-06-14	Avo	34	07:03:46		07:30:34		sli							129	Amur
2017-06-14	Avo	35	07:03:46		07:30:52			apu						130	Amur
2017-06-14	Avo	36	07:03:46		07:31:11								sli	131	Ness
2017-06-14	Avo	37	07:03:46		07:31:16						sli			132	Ness
2017-06-14	Ness	3	06:59:35		07:31:18					sli				132	Avo
2017-06-14	Avo	38	07:03:46		07:31:23						sli			133	Ness
2017-06-14	Avo	39	07:03:46		07:31:24						spu			133	Ness
2017-06-14	Avo	40	07:03:46		07:31:26							ali		134	Ness
2017-06-14	Avo	41	07:03:46		07:31:27							sli		134	Ness
2017-06-14	Avo	42	07:03:46		07:31:49		sli							135	Ness
2017-06-14	Ness	4	06:59:35		07:32:26	sli								133	Avo
2017-06-14	Avo	43	07:03:46		07:32:30		sli							136	Ness
2017-06-14	Avo	44	07:03:46		07:32:34			artpu						137	Ness
2017-06-14	Avo	45	07:03:46		07:32:35			srtpu						137	Ness
2017-06-14	Ness	5	06:59:35		07:32:50				sli					134	Avo
2017-06-14	Avo	46	07:03:46		07:33:01					sli				138
2017-06-14	Avo	47	07:03:46		07:33:03						sli			139	Ness
2017-06-14	Avo	48	07:03:46		07:33:06							ali		140	Ness
2017-06-14	Avo	49	07:03:46		07:33:07							sli		140	Ness
2017-06-14	Ness	6	06:59:35		07:33:09								srli	135	Avo
2017-06-14	Avo	50	07:03:46		07:33:33				sli					141	Ness
2017-06-14	Avo	51	07:03:46		07:33:51		ali							142	Ness
2017-06-14	Avo	52	07:03:46		07:33:52		ali							142	Ness
2017-06-14	Avo	53	07:03:46		07:33:53		sli							142	Ness
2017-06-14	Avo	54	07:03:46		07:34:37					sli				143	Ness
2017-06-14	Avo	55	07:03:46		07:34:40						spu			144	Ness
2017-06-14	Ness	7	06:59:35		07:34:40								srtli	136	Avo
2017-06-14	Avo	56	07:03:46		07:34:44							sli		145	Ness
2017-06-14	Avo	57	07:03:46		07:35:39		sli							146
2017-06-14	Aare		07:15:53
2017-06-14	Amur		07:28:21												Yalu
2017-06-14	Arn		07:00:12
2017-06-14	Mal		07:15:48
2017-06-14	Yan		06:58:23
2017-06-19	Yalu		07:10:05		07:10:06								sli		Avo
2017-06-19	Yalu				07:10:48						ali				Avo	Lif
2017-06-19	Lif		07:10:53		07:10:55						sli				Avo	Yalu	Ness
2017-06-19	Lif				07:11:08					spu					Avo	Yalu	Ness
2017-06-19	Lif				07:11:20								sli		Avo	Yalu	Ness
2017-06-19	Lif				07:11:40							sli			Avo	Yalu	Ness
2017-06-19	Lif				07:13:00					sli					Yalu
2017-06-19	Lif				07:13:10						ali
2017-06-19	Lif				07:13:12						sli
2017-06-19	Lif				07:13:31								sli		Ness
2017-06-19	Yalu		07:10:05		07:13:37	sli									Avo
2017-06-19	Lif				07:13:40							sli			Ness
2017-06-19	Yalu				07:13:43		spu
2017-06-19	Yalu				07:13:49				spu						Avo
2017-06-19	Yalu				07:14:01			spu
2017-06-19	Lif				07:15:18						sli				Ness
2017-06-19	Lif				07:15:24							sli			Ness
2017-06-19	Yalu				07:15:30				spu
2017-06-19	Lif				07:15:32								sli		Ness
2017-06-19	Yalu				07:15:34			spu
2017-06-19	Lif				07:15:40					sli					Ness	Mal
2017-06-19	Yalu				07:15:40		spu
2017-06-19	Yalu				07:15:46	spu
2017-06-19	Lif				07:17:31						sli				Mal	Avo
2017-06-19	Lif				07:17:39					sli					Mal	Avo
2017-06-19	Yalu				07:17:50	spu									Avo
2017-06-19	Yalu				07:17:55		spu
2017-06-19	Yalu				07:18:04				spu
2017-06-19	Lif				07:18:06								ali		Mal	Avo
2017-06-19	Lif				07:18:14								ali		Mal	Avo
2017-06-19	Lif				07:18:17								sli		Mal	Avo
2017-06-19	Yalu				07:18:18			spu							Avo
2017-06-19	Lif				07:18:34							sli			Mal	Avo
2017-06-19	Lif				07:18:46							sli			Mal	Avo
2017-06-19	Yalu				07:19:57	spu									Aare
2017-06-19	Lif				07:22:01						sli				Mal	Arn	Yalu
2017-06-19	Lif				07:22:12					sli
2017-06-19	Lif				07:22:22								sli
2017-06-19	Lif				07:22:45							sli
2017-06-19	Yalu				07:22:59	spu
2017-06-19	Yalu				07:23:05		spu
2017-06-19	Yalu				07:23:11				spu
2017-06-19	Yalu				07:23:21			spu
2017-06-19	Avo		07:25:11		07:25:23			ali
2017-06-19	Avo				07:25:31	spu
2017-06-19	Lif				07:26:01						sli				Avo
2017-06-19	Lif				07:26:17					sli					Avo
2017-06-19	Lif				07:26:31								ali		Avo
2017-06-19	Lif				07:26:34								ali		Avo
2017-06-19	Lif				07:26:37								sli		Avo
2017-06-19	Lif				07:26:50							sli			Avo
2017-06-19	Lif				07:27:45						sli				Avo
2017-06-19	Yalu				07:30:24	spu
2017-06-19	Yalu				07:30:31		spu
2017-06-19	Yalu				07:30:36			spu
2017-06-19	Yalu				07:30:44				spu
2017-06-19	Lif				07:32:18						sli				Yan	Avo	Ness
2017-06-19	Lif				07:32:33					sli					Yan	Avo	Ness
2017-06-19	Lif				07:32:50								ali		Ness
2017-06-19	Lif				07:32:53								sli		Ness
2017-06-19	Yalu				07:32:54	spu									Aare
2017-06-19	Yalu				07:33:04		spu								Aare
2017-06-19	Yalu				07:33:10				spu
2017-06-19	Lif				07:33:12							sli			Ness	Yalu
2017-06-19	Yalu				07:33:18			spu
2017-06-19	Avo				07:34:26	ali									Aare
2017-06-19	Avo				07:34:27	ali									Aare
2017-06-19	Avo				07:34:29	sli									Aare
2017-06-19	Lif				07:36:22						sli
2017-06-19	Lif				07:36:36					sli
2017-06-19	Lif				07:36:51								sli
2017-06-19	Lif				07:37:06								spu
2017-06-19	Avo				07:37:07	ali
2017-06-19	Avo				07:37:08	sli
2017-06-19	Avo				07:37:13		sli
2017-06-19	Lif				07:37:19							sli
2017-06-19	Avo				07:37:22			sli
2017-06-19	Avo				07:37:31				sli
2017-06-19	Yalu				07:47:09	spu									Avo
2017-06-19	Yalu				07:47:12		spu								Avo
2017-06-19	Yalu				07:47:17			spu							Avo
2017-06-19	Yalu				07:47:21				spu						Avo
2017-06-19	Avo				07:47:29						sli		sli		Yalu
2017-06-19	Yalu				07:47:29								spu		Avo
2017-06-19	Yalu				07:47:32					spu					Avo
2017-06-19	Avo				07:47:39							sli
2017-06-19	Avo				07:49:17			ali							Yalu
2017-06-19	Avo				07:49:18			sli							Yalu
2017-06-19	Avo				07:49:24	sli									Yalu
2017-06-19	Avo				07:49:35		sli
2017-06-19	Avo				07:50:41						ali
2017-06-19	Avo				07:50:42						sli
2017-06-19	Avo				07:50:47							sli
2017-06-19	Avo				07:50:53								sli
2017-06-19	Avo				07:51:01					sli
2017-06-19	Avo				07:51:09					sli
2017-06-19	Avo				07:51:50					sli
2017-06-19	Avo				07:52:07						sli
2017-06-19	Avo				07:52:12						sli
2017-06-19	Avo				07:52:26						sli
2017-06-19	Avo				07:55:46	sli
2017-06-19	Avo				07:55:51		sli
2017-06-19	Avo				07:56:01			sli
2017-06-19	Avo				07:56:04			spu
2017-06-19	Avo				07:56:11				sli
2017-06-19	Avo				07:56:17				sli
2017-06-19	Avo				07:56:23				sli
2017-06-19	Avo				08:19:02			sli
2017-06-19	Ness				08:21:20			sli							Yeni
2017-06-19	Yalu				08:24:10				spu						Ness
2017-06-19	Yalu				08:24:14			spu							Ness
2017-06-19	Yalu				08:24:21		sli								Ness
2017-06-19	Yalu				08:24:33	spu									Ness
2017-06-19	Ness		07:15:19		08:27:36			sli
2017-06-19	Ness				08:27:41				sli
2017-06-19	Ness				08:27:47		srtli
2017-06-19	Ness				08:27:54	sli
2017-06-19	Ness				08:31:51				spu						Mis
2017-06-19	Ness				08:32:00	spu									Mis
2017-06-19	Ness				08:32:04		sli								Mis
2017-06-19	Ness				08:32:11			sli							Mis
2017-06-28	Ness				07:01:36						sli				Mis
2017-06-28	Ness				07:01:46					sli					Mis
2017-06-28	Ness				07:01:52				sli						Mis
2017-06-28	Ness				07:02:11							spu			Mis	Avo
2017-06-28	Yalu				07:02:34	sli									Mis
2017-06-28	Yalu				07:02:36	sli									Mis
2017-06-28	Yalu				07:02:41			sli							Mis
2017-06-28	Yalu				07:02:47		spu								Mis
2017-06-28	Avo				07:03:18				ali						Mis	Ness
2017-06-28	Avo				07:03:19				ali						Mis	Ness
2017-06-28	Avo				07:03:20				sli						Mis	Ness
2017-06-28	Avo				07:03:30						spu				Mis	Ness
2017-06-28	Yalu				07:03:30					sli					Mis	Ness	Avo
2017-06-28	Yalu				07:03:33							spu			Mis	Ness	Avo
2017-06-28	Yalu				07:04:03			sli							Mis
2017-06-28	Yalu				07:04:09		spu								Mis
2017-06-28	Yalu				07:04:15	spuli									Mis
2017-06-28	Avo				07:04:43				sli						Mis	Ness	Yalu
2017-06-28	Avo				07:04:49					sli					Mis	Ness	Yalu
2017-06-28	Yalu				07:04:49						ali				Mis	Ness	Avo
2017-06-28	Yalu				07:04:51						spu				Mis	Ness	Avo
2017-06-28	Yalu				07:04:56							spu			Mis	Ness	Avo
2017-06-28	Yalu				07:05:35			sli							Mis
2017-06-28	Yalu				07:05:41	spu									Mis
2017-06-28	Yalu				07:05:48		spu								Mis
2017-06-28	Lif				07:06:09				ali						Mis	Avo
2017-06-28	Lif				07:06:14				sli						Mis	Avo
2017-06-28	Yalu				07:07:26			ali							Mis
2017-06-28	Yalu				07:07:27			sli							Mis
2017-06-28	Yalu				07:07:35	spu									Mis
2017-06-28	Yalu				07:07:51		spu								Mis
2017-06-28	Lif				07:08:07					sli
2017-06-28	Lif				07:08:09					sli					Avo	Ness
2017-06-28	Lif				07:08:20				sli						Avo	Ness	Yalu
2017-06-28	Lif				07:08:32							sli			Avo	Ness	Yalu
2017-06-28	Lif				07:08:39										Avo	Ness
2017-06-28	Lif				07:08:52						sli				Avo	Ness
2017-06-28	Lif				07:09:46					sli
2017-06-28	Yalu				07:09:51	sli									Mis
2017-06-28	Yalu				07:09:57			ali							Mis
2017-06-28	Yalu				07:09:59			sli							Mis
2017-06-28	Lif				07:10:04					sli
2017-06-28	Avo				07:12:12				ali
2017-06-28	Avo				07:12:13				sli
2017-06-28	Yalu				07:12:15			sli							Mis
2017-06-28	Avo				07:12:19					sli
2017-06-28	Yalu				07:12:19	spu									Mis
2017-06-28	Avo				07:12:27						sli
2017-06-28	Avo				07:12:30						spu
2017-06-28	Yalu				07:12:31		spu								Mis
2017-06-28	Avo				07:12:37							sli
2017-06-28	Avo				07:18:21					sli
2017-06-28	Yalu				07:19:44			sli							Mis
2017-06-28	Yalu				07:19:50		spu								Mis
2017-06-28	Avo				07:19:55					sli					Ness
2017-06-28	Ness				07:19:55				srtpu						Avo
2017-06-28	Yalu				07:19:57	spu									Mis
2017-06-28	Avo				07:20:00						sli				Ness
2017-06-28	Ness				07:20:00							srtpu			Avo
2017-06-28	Avo				07:20:21					sli					Ness
2017-06-28	Avo				07:20:54				sli						Ness
2017-06-28	Avo				07:20:58					sli					Ness
2017-06-28	Avo				07:21:02						spu				Ness
2017-06-28	Ness				07:21:06							spu			Avo
2017-06-28	Yalu				07:21:08	spu									Mis
2017-06-28	Avo				07:21:49					sli					Ness
2017-06-28	Yalu				07:24:17	sli									Mis
2017-06-28	Yalu				07:24:24			sli							Mis
2017-06-28	Yalu				07:24:33		spu								Mis
2017-06-28	Avo				07:24:45				sli						Ness
2017-06-28	Avo				07:24:49					sli					Ness
2017-06-28	Avo				07:24:53						spu				Ness
2017-06-28	Avo				07:25:02							sli			Ness	Yalu
2017-06-28	Avo				07:25:59				spu						Ness
2017-06-28	Avo				07:26:02					spu					Ness	Yalu
2017-06-28	Avo				07:26:06						spu				Ness
2017-06-28	Avo				07:26:12							sli			Ness	Yalu
2017-06-28	Yalu				07:30:05			sli							Mis
2017-06-28	Yalu				07:30:14	spu									Mis
2017-06-28	Avo				07:30:21				sli
2017-06-28	Avo				07:30:26					sli
2017-06-28	Yalu				07:30:26		spu								Mis
2017-06-28	Avo				07:30:30						spu
2017-06-28	Avo				07:30:38							sli
2017-06-28	Yalu				07:32:36			sli							Mis	Yan
2017-06-28	Yalu				07:32:40		spu								Mis	Yan
2017-06-28	Yalu				07:32:44	spu									Mis	Yan
2017-06-28	Lif				07:33:31					sli					Avo	Ness
2017-06-28	Lif				07:33:43						sli				Avo	Ness
2017-06-28	Lif				07:33:55				sli						Avo	Ness
2017-06-28	Yalu				07:34:00			sli							Mis
2017-06-28	Yalu				07:34:05	spu									Mis
2017-06-28	Lif				07:34:11							sli			Avo	Ness
2017-06-28	Yalu				07:34:16		spu								Mis
2017-06-28	Lif				07:34:24				sli						Avo	Ness
2017-06-28	Lif				07:35:48	spu									Mis	Yalu
2017-06-28	Lif				07:35:53		sli								Mis	Yalu
2017-06-28	Avo				07:35:58				sli
2017-06-28	Lif				07:36:01			apu							Mis	Yalu
2017-06-28	Lif				07:36:04			sli							Mis	Yalu
2017-06-28	Avo				07:36:05					sli
2017-06-28	Avo				07:36:07					spu
2017-06-28	Avo				07:36:12						sli
2017-06-28	Avo				07:36:20							sli			Lif
2017-06-28	Avo				07:36:25							spu			Lif
2017-06-28	Lif				07:36:42	sli									Mis	Yalu
2017-06-28	Lif				07:37:22			sli							Mis	Yalu
2017-06-28	Lif				07:38:23	sli									Mis	Yalu
2017-06-28	Lif				07:38:31		sli								Mis
2017-06-28	Lif				07:38:35			sli							Mis
2017-06-28	Avo				07:38:40							sli			Ness
2017-06-28	Avo				07:38:44				spu						Ness
2017-06-28	Avo				07:38:47					sli					Ness
2017-06-28	Avo				07:38:50					sli					Ness
2017-06-28	Avo				07:38:52					spu					Ness
2017-06-28	Lif				07:39:08						sli				Ness	Avo
2017-06-28	Lif				07:39:33			sli							Mis	Yalu
2017-06-28	Lif				07:39:41	sli									Mis	Yalu
2017-06-28	Lif				07:39:47		sli								Mis	Yalu
2017-06-28	Ness				07:40:07							sli			Avo	Lif
2017-06-28	Lif				07:40:32						sli				Ness	Avo
2017-06-28	Lif				07:40:42					sli					Avo
2017-06-28	Yalu				07:40:46		spu								Mis	Lif
2017-06-28	Lif				07:40:47				sli
2017-06-28	Lif				07:40:51	sli									Mis
2017-06-28	Lif				07:40:53				spu
2017-06-28	Lif				07:40:57			sli							Mis	Yalu
2017-06-28	Lif				07:41:23	sli									Mis	Yalu
2017-06-28	Lif				07:41:51						sli				Ness
2017-06-28	Lif				07:41:57					sli					Ness
2017-06-28	Lif				07:42:09				sli
2017-06-28	Lif				07:42:14				sli
2017-06-28	Lif				07:42:25							sli
2017-06-28	Lif				07:42:51			sli							Mis	Yalu
2017-06-28	Lif				07:42:59		ali								Mis
2017-06-28	Lif				07:43:00		sli								Mis
2017-06-28	Lif				07:43:07	sli									Mis
2017-06-28	Lif				07:44:34						sli
2017-06-28	Lif				07:45:01	sli									Mis
2017-06-28	Lif				07:45:20		sli								Mis
2017-06-28	Lif				07:45:27			sli							Mis
2017-06-28	Lif				07:49:57	sli									Mis
2017-06-28	Lif				07:50:05		sli								Mis
2017-06-28	Lif				07:50:06		sli								Mis
2017-06-28	Lif				07:50:15			sli							Mis
2017-06-28	Yalu				08:22:10	spu
2017-06-28	Yalu				08:22:15		ali								Arn
2017-06-28	Yalu				08:22:16		sli								Arn	Lif
2017-06-28	Yalu				08:22:24			spu							Arn	Lif
2017-06-28	Yalu				08:25:09	spu									Arn	Ness	Aare
2017-06-28	Yalu				08:25:13		ali								Arn	Ness	Aare
2017-06-28	Yalu				08:25:14		sli								Arn	Ness	Aare
2017-06-28	Yalu				08:25:18			spu							Arn	Ness	Aare
2017-06-28	Lif				08:27:33	sli
2017-06-28	Lif				08:27:44		sli								Yalu
2017-06-28	Lif				08:27:52			sli							Yalu
2017-06-28	Lif				08:39:01	sli									Arn
2017-06-28	Lif				08:39:08		spu								Arn	Yalu
2017-06-28	Lif				08:39:20			sli							Arn	Yalu
2017-06-28	Yalu				08:40:07	sli
2017-06-28	Yalu				08:40:11		spu
2017-06-28	Yalu				08:40:17			spu
2017-06-28	Yalu				08:42:28			sli
2017-06-28	Yalu				08:42:34		sli
2017-06-28	Yalu				08:42:41	spu
2017-07-04	Yalu				09:39:29		sli								Lif	Yan
2017-07-04	Yalu				09:39:35	spu									Lif	Yan
2017-07-04	Yalu				09:39:40				spu						Lif	Yan
2017-07-04	Yalu				09:39:42			spu							Lif	Yan
2017-07-04	Yalu				09:45:37		sli								Lif	Yan
2017-07-04	Yalu				09:45:44	spu									Lif	Yan
2017-07-04	Yalu				09:45:50				spu						Lif	Yan
2017-07-04	Yalu				09:45:55			spu							Lif	Yan
2017-07-04	Lif				09:46:09		ali								Yalu	Yan
2017-07-04	Lif				09:46:44						sli				Yan
2017-07-04	Lif				09:47:03					sli					Yan
2017-07-15	Yalu	1	09:24:32		09:24:33						spu				Lif
2017-07-15	Yalu	2			09:24:39					spu					Lif
2017-07-15	Yalu	3			09:24:47								ali		Lif
2017-07-15	Yalu	4			09:24:48								sli		Lif
2017-07-15	Yalu	5			09:24:53							sli			Lif
2017-07-15	Lif	1	09:25:50		09:25:51				sli						Amur
2017-07-15	Lif	2			09:26:00	sli									Amur
2017-07-15	Lif	3			09:26:07		sli								Amur
2017-07-15	Lif	4			09:26:23			sli							Amur
2017-07-15	Lif	5			09:26:33						sli				Yalu	Amur
2017-07-15	Lif	6			09:26:40					sli					Yalu	Amur
2017-07-15	Lif	7			09:26:49								sli		Amur
2017-07-15	Lif	8			09:26:55							ali			Amur
2017-07-15	Lif	9			09:26:55							ali			Amur
2017-07-15	Lif	10			09:26:57							sli			Amur
2017-07-15	Yalu	6			09:27:51						spu				Amur
2017-07-15	Lif	11			09:27:56	sli
2017-07-15	Lif	12			09:28:01		sli
2017-07-15	Yalu	7			09:28:04					spu					Amur	Lif
2017-07-15	Lif	13			09:28:08			sli
2017-07-15	Lif	14			09:28:18				sli
2017-07-15	Lif	15			09:28:18							sli
2017-07-15	Lif	16			09:28:28								sli		Amur	Yalu
2017-07-15	Lif	17			09:29:32						sli				Amur
2017-07-15	Lif	18			09:29:41					sli					Yalu
2017-07-15	Lif	19			09:29:48								ali		Mis
2017-07-15	Lif	20			09:29:52								sli		Mis
2017-07-15	Lif	21			09:29:59							sli			Mis
2017-07-15	Lif	22			09:30:34				sli						Amur
2017-07-15	Lif	23			09:30:42	sli									Amur
2017-07-15	Lif	24			09:30:51		sli								Amur
2017-07-15	Lif	25			09:30:58			sli
2017-07-15	Lif	26			09:30:58						sli				Mis
2017-07-15	Lif	27			09:31:07					sli					Mis
2017-07-15	Lif	28			09:31:22								sli		Yalu	Mis
2017-07-15	Lif	29			09:31:28							sli			Yalu	Mis
2017-07-15	Lif	30			09:32:24				spu						Mis
2017-07-15	Yalu	8			09:32:32						spu
2017-07-15	Lif	31			09:32:33	sli									Mis
2017-07-15	Yalu	9			09:32:37					spu					Lif
2017-07-15	Lif	32			09:32:39		sli								Mis
2017-07-15	Lif	33			09:32:45								sli
2017-07-15	Lif	34			09:33:02							sli
2017-07-15	Yalu	10			09:33:36		sli
2017-07-15	Yalu	11			09:34:35	spu
2017-07-15	Yalu	12			09:34:36	ali
2017-07-15	Lif	35			09:39:46			sli							Mis
2017-07-15	Ness	1	09:59:21		09:59:24	sli									Yalu
2017-07-15	Ness	2			09:59:29		sli								Yalu
2017-07-15	Yalu	13			09:59:37				spu						Lif	Ness
2017-07-15	Yalu	14			09:59:41			ali							Lif	Ness
2017-07-15	Yalu	15			09:59:42			ali							Lif	Ness
2017-07-15	Yalu	16			09:59:43			sli							Lif	Ness
2017-07-15	Lif	36			10:00:04		sli								Ness
2017-07-15	Lif	37			10:00:13			sli							Ness
2017-07-15	Avo	1	10:01:23		10:01:24					sli
2017-07-15	Avo	2			10:01:38							sli			Aare	Mis
2017-07-15	Lif	38			10:02:04	sli									Ness
2017-07-15	Lif	39			10:02:11		ali								Ness
2017-07-15	Lif	40			10:02:13		sli								Ness
2017-07-15	Lif	41			10:02:20			sli							Ness
2017-07-15	Lif	42			10:02:29				sli						Ness
2017-07-15	Lif	43			10:03:32							sli			Avo	Mis
2017-07-15	Ness	3			10:03:33	sli									Lif
2017-07-15	Lif	44			10:03:40								sli		Avo	Mis
2017-07-15	Lif	45			10:03:48				sli
2017-07-15	Lif	46			10:03:55			sli							Aare
2017-07-15	Lif	47			10:04:03		sli								Aare	Ness
2017-07-15	Lif	48			10:04:56					sli					Mis	Avo	Mal
2017-07-15	Lif	49			10:05:08						sli				Mis	Avo	Mal
2017-07-15	Ness	4			10:05:18	sli
2017-07-15	Lif	50			10:05:22							sli			Mal	Avo	Mis
2017-07-15	Ness	5			10:05:27				sli
2017-07-15	Ness	6			10:05:34			sli							Lif
2017-07-15	Ness	7			10:05:44		srtpu								Lif
2017-07-15	Avo	3			10:06:40					sli					Mal	Mis
2017-07-15	Avo	4			10:06:46						ali				Mal	Mis
2017-07-15	Avo	5			10:06:47						sli				Mal	Mis
2017-07-15	Lif	51			10:06:57							sli			Mal	Mis
2017-07-15	Ness	8			10:07:06	sli									Avo
2017-07-15	Ness	9			10:07:10		sli								Avo
2017-07-15	Ness	10			10:07:17				sli						Avo
2017-07-15	Ness	11			10:07:20			sli							Avo
2017-07-15	Avo	6			10:07:21	sli									Ness
2017-07-15	Avo	7			10:07:35		sli
2017-07-15	Lif	52			10:08:07					spu					Mal	Mis
2017-07-15	Lif	53			10:08:17						sli				Mal	Mis
2017-07-15	Lif	54			10:08:24							sli			Mis
2017-07-15	Lif	55			10:08:33								sli		Mis
2017-07-15	Ness	12			10:09:10	sli									Lif
2017-07-15	Lif	56			10:09:18				sli						Ness
2017-07-15	Lif	57			10:09:23			sli
2017-07-15	Lif	58			10:09:35		sli								Mal
2017-07-15	Avo	8			10:09:36					sli					Mal	Mis
2017-07-15	Avo	9			10:09:43						ali				Mis
2017-07-15	Avo	10			10:09:44						sli				Mis
2017-07-15	Lif	59			10:09:50			sli
2017-07-15	Avo	11			10:09:52								spu		Mis
2017-07-15	Avo	12			10:09:59							sli			Mis
2017-07-15	Mal		10:10:07		10:10:07
2017-07-15	Lif	60			10:10:59	sli									Ness	Mal
2017-07-15	Avo	13			10:11:02					ali
2017-07-15	Avo	14			10:11:03					sli
2017-07-15	Lif	61			10:11:05				sli						Mal
2017-07-15	Avo	15			10:11:07						ali
2017-07-15	Avo	16			10:11:08						ali
2017-07-15	Avo	17			10:11:10						sli
2017-07-15	Lif	62			10:11:12			sli							Mal	Ness
2017-07-15	Avo	18			10:11:16							ali
2017-07-15	Avo	19			10:11:17							sli
2017-07-15	Avo	20			10:11:21								sli
2017-07-15	Lif	63			10:11:22		sli								Mal	Ness
2017-07-15	Avo	21			10:11:31					sli
2017-07-15	Lif	64			10:12:30	sli									Mal
2017-07-27	Lif	1			06:57:42						sli				Yalu	Mis
2017-07-27	Lif	2			06:57:50					sli					Mis
2017-07-27	Lif	3			06:58:00								sli		Yalu	Mis
2017-07-27	Lif	4			06:58:12							sli			Yalu	Mis
2017-07-27	Lif	5			07:01:36						sli				Avo
2017-07-27	Lif	6			07:01:51					sli					Avo
2017-07-27	Lif	7			07:01:58					sli					Avo
2017-07-27	Lif	8			07:02:07					sli					Avo
2017-07-27	Lif	9			07:02:36							sli			Avo
2017-07-27	Lif	10			07:02:56								ali		Avo
2017-07-27	Lif	11			07:02:58								sli		Avo	Mal	Mis
2017-07-27	Lif	12			07:03:16	sli									Ness	Yalu
2017-07-27	Avo	1			07:03:34								sli		Mal	Mis
2017-07-27	Lif	13			07:03:35		sli								Ness	Yalu
2017-07-27	Lif	14			07:03:51				sli						Ness	Yalu
2017-07-27	Lif	15			07:04:01			spu							Ness	Yalu
2017-07-27	Avo	2			07:04:10					sli					Mal
2017-07-27	Avo	3			07:04:16								sli		Mal
2017-07-27	Avo	4			07:04:20							sli			Mal
2017-07-27	Avo	5			07:04:26						sli				Mal
2017-07-27	Lif	16			07:05:17	sli									Yalu
2017-07-27	Lif	17			07:05:30		sli								Yalu
2017-07-27	Lif	18			07:05:52				sli						Yalu
2017-07-27	Avo	6			07:06:03						sli				Mal
2017-07-27	Lif	19			07:06:03			spu							Yalu
2017-07-27	Avo	7			07:06:11					sli					Mal
2017-07-27	Avo	8			07:06:19								ali		Mal	Yan
2017-07-27	Avo	9			07:06:20								sli		Mal	Yan
2017-07-27	Avo	10			07:07:29							spu			Lif	Mal
2017-07-27	Lif	20			07:08:58						sli				Mal	Avo
2017-07-27	Yalu	1			07:09:01		spu
2017-07-27	Yalu	2			07:09:04	sli
2017-07-27	Lif	21			07:09:13					sli					Mal	Avo
2017-07-27	Yalu	3			07:09:16				sli
2017-07-27	Yalu	4			07:09:24			spu							Avo
2017-07-27	Lif	22			07:09:44								sli		Mal	Yan
2017-07-27	Lif	23			07:09:59							sli			Mal	Yan
2017-07-27	Lif	24			07:10:19						sli				Mal	Yan
2017-07-27	Lif	25			07:12:04	sli									Avo
2017-07-27	Lif	26			07:12:18		sli								Avo
2017-07-27	Lif	27			07:12:51			sli							Avo
2017-07-27	Lif	28			07:13:14				sli						Avo
2017-07-27	Lif	29			07:13:17				sli						Avo
2017-07-27	Yan	1			07:13:21							srtpu			Mal	Ness
2017-07-27	Mal	1			07:13:41					spu					Arn
2017-07-27	Arn	1			07:13:43						apu
2017-07-27	Mal	2			07:14:43						sli
2017-07-27	Lif	30			07:14:52	sli									Avo
2017-07-27	Lif	31			07:15:09		sli								Avo
2017-07-27	Lif	32			07:15:27			sli							Avo
2017-07-27	Lif	33			07:15:45				sli						Avo
2017-07-27	Mal	3			07:16:15								apu		Arn
2017-07-27	Mal	4			07:16:19								sli		Arn
2017-07-27	Lif	34			07:16:43				sli
2017-07-27	Mal	5			07:16:45								sli
2017-07-27	Lif	35			07:17:01			sli
2017-07-27	Lif	36			07:17:23	sli
2017-07-27	Mal	6			07:17:36						sli				Arn
2017-07-27	Lif	37			07:17:37		sli
2017-07-27	Arn	2			07:17:59					srtpu					Mal
2017-07-27	Mal	7			07:18:04							sli
2017-07-27	Mal	8			07:18:29								srtpu
2017-07-27	Mal	9			07:19:08							sli			Arn
2017-07-27	Lif	38			07:19:17	sli									Avo
2017-07-27	Lif	39			07:19:27		sli
2017-07-27	Mal	10			07:19:40						sli				Arn
2017-07-27	Lif	40			07:19:43			sli
2017-07-27	Lif	41			07:19:56				sli
2017-07-27	Mal	11			07:19:57							srtpu
2017-07-27	Arn	3			07:20:01					spum						Amur
2017-07-27	Mal	12			07:20:15								srtpu		Arn	Amur
2017-07-27	Lif	42			07:20:47				sli						Avo
2017-07-27	Lif	43			07:20:55			spu							Avo
2017-07-27	Lif	44			07:21:09	sli									Avo
2017-07-27	Lif	45			07:21:21		sli								Avo
2017-07-27	Yalu	5			07:21:40						sli				Arn	Mal
2017-07-27	Yalu	6			07:21:45					spu					Arn	Mal
2017-07-27	Yalu	7			07:21:52							spu			Mal
2017-07-27	Yalu	8			07:21:58								spu		Arn	Mal
2017-07-27	Arn	4			07:22:23					sli					Mal
2017-07-27	Lif	46			07:22:29				sli						Avo
2017-07-27	Lif	47			07:22:42			sli							Avo
2017-07-27	Lif	48			07:22:54	sli									Avo
2017-07-27	Lif	49			07:23:16		sli								Avo
2017-07-27	Yalu	9			07:23:35					sli					Arn	Mal
2017-07-27	Yalu	10			07:23:40						sli				Arn	Mal
2017-07-27	Yalu	11			07:23:45							spu			Arn	Mal
2017-07-27	Yalu	12			07:23:55								sli		Arn	Mal
2017-07-27	Lif	50			07:24:56	sli
2017-07-27	Mal	13			07:24:57					sli					Yalu
2017-07-27	Lif	51			07:25:15		sli
2017-07-27	Lif	52			07:25:36				sli
2017-07-27	Yalu	13			07:27:21					sli					Arn
2017-07-27	Yalu	14			07:27:26						sli				Arn
2017-07-27	Yalu	15			07:27:38							spu			Arn
2017-07-27	Yalu	16			07:27:56								spu
2017-07-27	Yalu	17			07:31:48					sli					Arn
2017-07-27	Yalu	18			07:31:53						spu				Arn
2017-07-27	Yalu	19			07:31:59							spu			Arn
2017-07-27	Yalu	20			07:32:07								spu		Arn
2017-07-27	Yalu	21			07:32:09	sli
2017-07-27	Yalu	22			07:32:24		spu
2017-07-27	Yalu	23			07:32:33				sli
2017-07-27	Yalu	24			07:32:55			spu
2017-07-27	Arn	5			07:33:14					ali
2017-07-27	Arn	6			07:33:16					ali
2017-07-27	Arn	7			07:33:23					sli					Yalu
2017-07-27	Yalu	25			07:33:35							spu			Arn
2017-07-27	Yalu	26			07:34:10						sli				Arn
2017-07-27	Yalu	27			07:34:25								sli		Arn
2017-07-27	Yalu	28			07:34:37								sli		Arn
2017-07-27	Yalu	29			07:34:57								sli		Arn
2017-07-27	Yalu	30			07:36:35				sli						Lif
2017-07-27	Yalu	31			07:36:40			spu							Avo
2017-07-27	Yalu	32			07:36:48	sli
2017-07-27	Arn	8			07:37:06						apum				Avo
2017-07-27	Arn	9			07:37:08						sli				Avo
2017-07-27	Arn	10			07:37:15						spum				Avo
2017-07-27	Yalu	33			07:37:15		spu
2017-07-27	Avo	11			07:37:25							sli
2017-07-27	Avo	12			07:37:34					spu					Arn
2017-07-27	Yalu	34			07:37:57	sli									Lif
2017-07-27	Yalu	35			07:38:00		spu								Lif
2017-07-27	Yalu	36			07:38:06			spu							Lif
2017-07-27	Avo	13			07:38:09								ali
2017-07-27	Avo	14			07:38:10								sli		Arn
2017-07-27	Avo	15			07:38:17								sli		Arn
2017-07-27	Yalu	37			07:38:25				spu						Lif
2017-07-27	Lif	53			07:40:09				sli
2017-07-27	Lif	54			07:40:20	sli
2017-07-27	Lif	55			07:40:34		sli
2017-07-27	Lif	56			07:40:48			sli
2017-07-27	Arn	11			07:41:22							spu			Lif
2017-07-27	Lif	57			07:41:28				sli
2017-07-27	Arn	12			07:41:40								spu
2017-07-27	Lif	58			07:41:46	sli
2017-07-27	Lif	59			07:42:09		sli
2017-07-27	Arn	13			07:42:12					spu					Mis
2017-07-27	Lif	60			07:42:31			sli
2017-07-27	Arn	14			07:42:34						sli
2017-07-27	Arn	15			07:43:00						sli
2017-07-27	Lif	61			07:45:15								ali		Aare
2017-07-27	Lif	62			07:45:17								sli		Aare
2017-07-27	Lif	63			07:45:30					sli					Aare
2017-07-27	Yalu	38			07:48:32	sli
2017-07-27	Yalu	39			07:48:37		spu
2017-07-27	Yalu	40			07:48:57			sli
2017-07-27	Yalu	41			07:49:01			spu
2017-07-27	Yalu	42			07:49:23				spu
2017-07-27	Lif	64			07:51:00		sli
2017-07-27	Yalu	43			07:51:28					sli
2017-07-27	Yalu	44			07:51:36						sli
2017-07-27	Yalu	45			07:51:44							sli
2017-07-27	Yalu	46			07:51:52								sli
2017-07-27	Yalu	47			07:53:53					sli					Amur
2017-07-27	Yalu	48			07:53:58						sli
2017-07-27	Yalu	49			07:54:04								spu
2017-07-27	Yalu	50			07:54:12							spu
2017-07-27	Yalu	51			07:54:31	sli
2017-07-27	Yalu	52			07:55:59	sli
2017-07-27	Yalu	53			07:56:04		spu
2017-07-27	Yalu	54			07:56:17				apu
2017-07-27	Yalu	55			07:56:20				sli
2017-07-27	Arn	16			07:56:27							sli
2017-07-27	Yalu	56			07:56:31			spu
2017-07-27	Arn	17			07:56:43								sli
2017-07-27	Arn	18			07:56:58					sli					Yalu
2017-07-27	Yalu	57			07:57:11						spu				Arn
2017-07-27	Arn	19			07:58:20							sli			Yalu
2017-07-27	Arn	20			07:58:40						ali
2017-07-27	Arn	21			07:58:52					spu
2017-07-27	Yalu	58			08:01:20					sli
2017-07-27	Yalu	59			08:01:27						sli
2017-07-27	Yalu	60			08:01:42							spu
2017-07-27	Yalu	61			08:01:49								spu
2017-07-27	Arn	22			08:02:47								sli
2017-07-27	Avo	16			08:13:41					sli
2017-07-27	Avo	17			08:13:53								sli
2017-07-27	Avo	18			08:14:05						sli
2017-07-27	Avo	19			08:14:15							spu
2017-08-08	Lif	1			06:56:51					sli					Yalu	Yan
2017-08-08	Lif	2			06:56:58						sli				Yan
2017-08-08	Lif	3			06:57:06								ali		Yan
2017-08-08	Lif	4			06:57:13							sli			Yan
2017-08-08	Yalu	1			06:57:41		sli
2017-08-08	Yalu	2			06:57:51			spu							Lif
2017-08-08	Lif	5			06:58:07	sli
2017-08-08	Lif	6			06:58:12		sli
2017-08-08	Lif	7			06:58:14					sli					Yan
2017-08-08	Lif	8			06:58:19						sli				Yan	Yeni
2017-08-08	Lif	9			06:58:28							sli			Yan
2017-08-08	Lif	10			06:58:37								sli		Yan
2017-08-08	Yalu	3			06:58:51		sli
2017-08-08	Yalu	4			06:59:00				sli
2017-08-08	Lif	11			06:59:47					sli					Yeni	Yan
2017-08-08	Lif	12			06:59:49						sli				Yeni	Yan
2017-08-08	Lif	13			06:59:55							spu
2017-08-08	Lif	14			07:00:03								sli
2017-08-08	Yalu	5			07:00:51					ali
2017-08-08	Yalu	6			07:00:52					sli					Yeni	Yan
2017-08-08	Yalu	7			07:00:56						spu				Yeni	Yan
2017-08-08	Yalu	8			07:00:59								spu		Yeni	Yan
2017-08-08	Lif	15			07:01:12				sli
2017-08-08	Lif	16			07:01:14					sli					Yan
2017-08-08	Yalu	9			07:02:34					sli					Yan
2017-08-08	Yalu	10			07:02:37						spu				Yan
2017-08-08	Yalu	11			07:02:41								spu		Yan
2017-08-08	Yalu	12			07:02:47							spu			Yan
2017-08-08	Lif	17			07:02:55	spu									Arn	Avo	Mal
2017-08-08	Lif	18			07:03:01		sli								Arn	Avo	Mal
2017-08-08	Lif	19			07:03:09			sli							Arn	Avo	Mal
2017-08-08	Lif	20			07:03:17				sli						Arn	Avo	Mal
2017-08-08	Yalu	13			07:03:37					sli					Yan
2017-08-08	Yalu	14			07:03:44					sli
2017-08-08	Yalu	15			07:04:03					sli					Yan
2017-08-08	Lif	21			07:04:27	spu									Arn	Avo	Mal
2017-08-08	Lif	22			07:04:33		sli								Arn	Avo	Mal
2017-08-08	Lif	23			07:04:40			sli							Arn	Avo	Mal
2017-08-08	Yalu	16			07:04:40					sli
2017-08-08	Yalu	17			07:04:42						spu
2017-08-08	Yalu	18			07:04:46								spu
2017-08-08	Lif	24			07:04:47				sli						Arn	Avo	Mal
2017-08-08	Yalu	19			07:04:50							spu
2017-08-08	Lif	25			07:05:03	sli									Arn	Avo	Mal
2017-08-08	Lif	26			07:05:49	spu									Arn	Avo	Mal
2017-08-08	Lif	27			07:05:54		sli								Arn	Avo	Mal
2017-08-08	Lif	28			07:06:06			sli							Arn	Avo	Mal
2017-08-08	Yalu	20			07:06:12						spu				Ness
2017-08-08	Yalu	21			07:06:15								spu		Ness
2017-08-08	Lif	29			07:06:16				sli						Arn	Avo	Mal
2017-08-08	Yalu	22			07:06:19							spu			Ness
2017-08-08	Lif	30			07:06:31		sli								Arn	Avo	Mal
2017-08-08	Lif	31			07:07:02	sli
2017-08-08	Yalu	23			07:07:12					sli
2017-08-08	Lif	32			07:07:14		sli
2017-08-08	Yalu	24			07:07:15						spu
2017-08-08	Yalu	25			07:07:18								spu
2017-08-08	Lif	33			07:07:20			ali
2017-08-08	Lif	34			07:07:20			sli
2017-08-08	Lif	35			07:07:23					sli
2017-08-08	Lif	36			07:07:31							sli
2017-08-08	Yalu	26			07:08:12			apu							Arn	Avo	Mal
2017-08-08	Yalu	27			07:09:34					sli					Ness
2017-08-08	Yalu	28			07:09:36						spu				Ness
2017-08-08	Yalu	29			07:09:40							spu			Ness
2017-08-08	Lif	37			07:09:41	sli									Arn	Avo	Mal
2017-08-08	Yalu	30			07:09:45								spu		Ness
2017-08-08	Lif	38			07:09:50		sli								Arn	Avo	Mal
2017-08-08	Lif	39			07:10:01			sli							Arn	Avo	Mal
2017-08-08	Lif	40			07:10:15				sli						Arn	Avo	Mal
2017-08-08	Lif	41			07:10:30	sli
2017-08-08	Arn	1			07:11:14	sli
2017-08-08	Lif	42			07:11:32					sli
2017-08-08	Lif	43			07:11:36						sli
2017-08-08	Lif	44			07:11:41			sli
2017-08-08	Lif	45			07:11:41							sli
2017-08-08	Lif	46			07:11:51								sli
2017-08-08	Arn	2			07:12:02				sli
2017-08-08	Avo	1			07:12:10		sli								Arn	Mal	Yalu
2017-08-08	Avo	2			07:12:14				sli						Arn	Mal	Yalu
2017-08-08	Arn	3			07:12:18	sli									Avo	Mal	Yalu
2017-08-08	Avo	3			07:12:22			spu								Mal	Yalu
2017-08-08	Arn	4			07:12:25	spu										Mal	Yalu
2017-08-08	Avo	4			07:12:30		spu								Arn	Mal	Yalu	Lif
2017-08-08	Yalu	31			07:12:59								sli		Arn
2017-08-08	Avo	5			07:13:47				sli							Mal
2017-08-08	Lif	47			07:13:56					sli					Arn
2017-08-08	Lif	48			07:14:05						sli				Arn
2017-08-08	Lif	49			07:14:07						sli				Arn
2017-08-08	Lif	50			07:14:21							sli
2017-08-08	Lif	51			07:14:27								sli
2017-08-08	Arn	5			07:14:39					sli
2017-08-08	Arn	6			07:14:49								spu
2017-08-08	Arn	7			07:15:09					sli
2017-08-08	Arn	8			07:15:21					spu
2017-08-08	Lif	52			07:15:27	sli										Mal	Avo
2017-08-08	Lif	53			07:15:35		sli									Mal	Avo
2017-08-08	Lif	54			07:15:42			ali								Mal	Avo
2017-08-08	Lif	55			07:15:43			sli								Mal	Avo
2017-08-08	Lif	56			07:15:58				sli							Mal	Avo
2017-08-08	Lif	57			07:16:15					sli
2017-08-08	Lif	58			07:16:21						sli
2017-08-08	Lif	59			07:16:35							sli
2017-08-08	Avo	6			07:16:37				sli							Mal
2017-08-08	Lif	60			07:16:44								sli
2017-08-08	Avo	7			07:16:57			ali								Mal
2017-08-08	Avo	8			07:16:58			ali								Mal
2017-08-08	Avo	9			07:16:59			ali								Mal
2017-08-08	Lif	61			07:17:00					sli
2017-08-08	Avo	10			07:17:03		sli									Mal
2017-08-08	Avo	11			07:17:06	sli										Mal
2017-08-08	Lif	62			07:17:16					sli
2017-08-08	Lif	63			07:17:30								sli
2017-08-08	Lif	64			07:17:42								sli
2017-08-08	Lif	65			07:18:38					sli					Arn
2017-08-08	Lif	66			07:18:43						sli				Arn
2017-08-08	Lif	67			07:18:51							sli			Arn
2017-08-08	Lif	68			07:19:05								sli		Arn
2017-08-08	Avo	12			07:19:13	ali										Mal	Yalu
2017-08-08	Avo	13			07:19:13	sli										Mal	Yalu
2017-08-08	Avo	14			07:19:18		sli									Mal	Yalu
2017-08-08	Avo	15			07:19:22			spu								Mal	Yalu
2017-08-08	Avo	16			07:19:27				sli							Mal	Yalu
2017-08-08	Lif	69			07:19:44					sli					Arn
2017-08-08	Lif	70			07:19:53						sli				Arn
2017-08-08	Lif	71			07:20:00							sli			Arn
2017-08-08	Lif	72			07:20:10								sli		Arn
2017-08-08	Lif	73			07:21:24					sli					Arn
2017-08-08	Lif	74			07:21:30						sli				Arn
2017-08-08	Lif	75			07:21:40							sli			Arn
2017-08-08	Avo	17			07:21:44				sli							Mal
2017-08-08	Avo	18			07:21:51	sli										Mal
2017-08-08	Lif	76			07:21:51								sli		Arn
2017-08-08	Yalu	32			07:23:08					sli					Arn
2017-08-08	Yalu	33			07:23:13						spu				Arn
2017-08-08	Lif	77			07:23:31	sli										Mal	Avo
2017-08-08	Lif	78			07:23:36		sli									Mal	Avo
2017-08-08	Lif	79			07:23:46			sli								Mal	Avo
2017-08-08	Lif	80			07:23:54				sli							Mal	Avo
2017-08-08	Lif	81			07:24:03	sli										Mal	Avo
2017-08-08	Lif	82			07:24:28					sli					Yalu
2017-08-08	Lif	83			07:24:34						sli				Yalu
2017-08-08	Arn	9			07:24:39	spu										Mal	Avo
2017-08-08	Lif	84			07:24:44								sli		Yalu
2017-08-08	Lif	85			07:24:58							sli			Yalu
2017-08-08	Arn	10			07:25:01			spu								Mal	Avo
2017-08-08	Yalu	34			07:27:19					sli					Arn
2017-08-08	Yalu	35			07:27:21						spu				Arn
2017-08-08	Yalu	36			07:27:24								spu		Arn
2017-08-08	Lif	86			07:27:34	spu										Mal	Avo
2017-08-08	Yalu	37			07:27:35							spu
2017-08-08	Lif	87			07:27:40		sli									Mal	Avo
2017-08-08	Lif	88			07:27:48			ali								Mal	Avo
2017-08-08	Lif	89			07:27:49			sli								Mal	Avo
2017-08-08	Lif	90			07:27:57				sli
2017-08-08	Lif	91			07:28:09						sli
2017-08-08	Lif	92			07:28:48					sli
2017-08-08	Lif	93			07:28:50					sli
2017-08-08	Mal	1			07:30:26				sli							Lif	Avo
2017-08-08	Mal	2			07:30:49				sli							Lif	Avo
2017-08-08	Mal	3			07:30:58				sli							Lif	Avo
2017-08-08	Yalu	38			07:31:12							sli			Yan
2017-08-08	Yalu	39			07:31:22						sli				Yan
2017-08-08	Yan	1			07:31:36					sli					Yalu
2017-08-08	Mal	4			07:31:42			sli								Lif	Avo
2017-08-08	Yan	2			07:31:54					ali					Yalu
2017-08-08	Yan	3			07:32:20					ali					Yalu
2017-08-08	Yan	4			07:32:22					sli					Yalu
2017-08-08	Yan	5			07:32:34					sli
2017-08-08	Mal	5			07:32:45	slipu										Avo
2017-08-08	Mal	6			07:33:26		ali									Avo
2017-08-08	Mal	7			07:33:29		ali									Avo
2017-08-08	Mal	8			07:33:29		ali									Avo
2017-08-08	Mal	9			07:33:29		ali									Avo
2017-08-08	Mal	10			07:33:29		sli									Avo
2017-08-08	Yalu	40			07:33:42					sli
2017-08-08	Yalu	41			07:33:44						spu
2017-08-08	Yalu	42			07:33:48								spu
2017-08-08	Avo	19			07:33:53				sli
2017-08-08	Yalu	43			07:33:55							spu
2017-08-08	Avo	20			07:33:59			ali
2017-08-08	Avo	21			07:34:00			ali
2017-08-08	Avo	22			07:34:03			sli
2017-08-08	Yan	6			07:34:52								sli		Yalu	Avo
2017-08-08	Yan	7			07:34:54								sli		Yalu	Avo
2017-08-08	Yalu	44			07:35:02					sli					Arn
2017-08-08	Avo	23			07:35:50		sli
2017-08-08	Yan	8			07:35:51						srtpu				Arn	Yalu
2017-08-08	Avo	24			07:35:56			spu
2017-08-08	Avo	25			07:36:02				sli
2017-08-08	Yalu	45			07:36:13					sli					Arn	Yan
2017-08-08	Yalu	46			07:36:25					sli					Yan
2017-08-08	Arn	11			07:37:16	spu									Avo	Yan
2017-08-08	Arn	12			07:37:52				sli						Yan
2017-08-08	Avo	26			07:38:48	sli									Arn
2017-08-08	Avo	27			07:38:53		sli								Arn
2017-08-08	Avo	28			07:38:57			sli							Arn
2017-08-08	Avo	29			07:39:09				sli						Arn
2017-08-08	Avo	30			07:39:56		sli								Arn
2017-08-08	Avo	31			07:39:57		sli								Arn
2017-08-08	Avo	32			07:41:48	ali
2017-08-08	Avo	33			07:41:49	spu
2017-08-08	Yalu	47			07:44:44								spu		Avo
2017-08-08	Avo	34			07:45:04								sli
2017-08-11	Lif	1			08:43:01	sli									Avo	Yan	Yalu
2017-08-11	Lif	2	08:51:41		08:51:41		sli								Avo	Yan	Yalu	Aare	Mal
2017-08-11	Lif	3			08:51:48	sli									Avo	Yan	Yalu	Aare	Mal
2017-08-11	Lif	4			08:51:56			sli							Avo	Yan	Yalu	Aare	Mal
2017-08-11	Lif	5			08:52:09			sli							Avo	Yan	Yalu	Aare	Mal
2017-08-11	Lif	6			08:52:15				sli						Avo	Yan
2017-08-11	Lif	7			08:52:33		sli								Avo	Yan	Yalu
2017-08-11	Lif	8			08:52:45			sli							Avo	Yan	Yalu
2017-08-11	Lif	9			08:53:36		spu								Avo	Yalu	Aare	Yeni
2017-08-11	Lif	10			08:53:43	sli									Avo	Yalu	Aare	Yeni
2017-08-11	Lif	11			08:53:52			sli							Avo	Yalu	Aare
2017-08-11	Lif	12			08:54:03				sli						Avo	Yalu	Aare	Yeni	Mal
2017-08-11	Lif	13			08:55:27		sli								Avo	Yalu	Yeni	Mal
2017-08-11	Lif	14			08:55:33	sli									Avo	Yalu	Yeni	Mal
2017-08-11	Lif	15			08:55:40			sli							Avo	Yalu	Ness
2017-08-11	Lif	16			08:55:56				sli						Ness	Avo	Yalu	Yeni
2017-08-11	Lif	17			08:56:10	ali									Ness	Avo	Yalu	Yeni
2017-08-11	Lif	18			08:56:27	sli									Ness	Avo	Yalu	Yeni
2017-08-11	Lif	19			08:56:52	ali									Ness	Avo	Yalu	Yeni
2017-08-11	Lif	20			08:56:53	sli									Yalu	Avo	Mal
2017-08-11	Lif	21			08:57:06	sli									Yalu	Avo	Mal
2017-08-11	Lif	22			08:57:55	sli									Yalu	Avo	Mal	Ness
2017-08-11	Lif	23			08:58:01	spu									Yalu	Avo	Mal
2017-08-11	Lif	24			08:58:11	ali									Yalu	Avo	Mal
2017-08-11	Lif	25			08:58:23				sli						Yalu	Avo	Mal
2017-08-11	Yalu	1	08:58:22		08:58:28		spu								Lif	Avo	Mal
2017-08-11	Lif	26			08:58:34			sli							Mal	Avo
2017-08-11	Lif	27			08:58:56			sli							Avo	Mal
2017-08-11	Lif	28			09:00:40		sli								Yalu	Ness	Mal	Avo
2017-08-11	Lif	29			09:00:47	sli									Yalu	Ness	Mal	Avo
2017-08-11	Lif	30			09:00:54			sli							Mal	Ness	Avo
2017-08-11	Lif	31			09:01:05				spu						Mal	Ness	Avo
2017-08-11	Yalu	2			09:01:26		sli								Ness	Mal
2017-08-11	Yalu	3			09:01:29			spu							Ness	Mal	Avo
2017-08-11	Yalu	4			09:01:41				sli						Ness	Mal	Avo
2017-08-11	Yalu	5			09:01:49	spu									Ness	Mal	Avo
2017-08-11	Yalu	6			09:01:52	sli									Ness	Mal	Avo
2017-08-11	Yalu	7			09:03:24	sli									Lif	Ness	Mal	Avo
2017-08-11	Lif	32			09:03:33			sli							Yalu	Ness	Mal	Avo
2017-08-11	Lif	33			09:03:38		sli								Yalu	Ness	Mal	Avo
2017-08-11	Lif	34			09:03:44				sli						Yalu	Ness	Mal	Avo
2017-08-11	Yalu	8			09:04:42				sli						Avo	Mal
2017-08-11	Yalu	9			09:04:46				spu						Avo	Mal
2017-08-11	Yalu	10			09:06:15		spu								Mal	Avo
2017-08-11	Yalu	11			09:06:17	sli									Mal	Avo
2017-08-11	Yalu	12			09:06:20			spu							Mal	Avo	Lif
2017-08-11	Lif	35			09:06:32				spu						Avo	Mal	Yalu
2017-08-11	Avo	1			09:06:58	ali									Mal
2017-08-11	Avo	2			09:06:59	ali									Mal
2017-08-11	Avo	3			09:07:00	ali									Mal
2017-08-11	Avo	4			09:07:01	sli									Mal
2017-08-11	Avo	5			09:07:12				sli						Mal
2017-08-11	Lif	36			09:07:18								sli		Mis
2017-08-11	Avo	6			09:07:26				sli						Mal
2017-08-11	Lif	37			09:07:27					sli					Mis
2017-08-11	Lif	38			09:07:32						sli				Mis
2017-08-11	Lif	39			09:07:39							ali			Yalu	Mis
2017-08-11	Lif	40			09:07:42							spu			Yalu	Mis
2017-08-11	Avo	7			09:07:46			sli							Mal
2017-08-11	Mal	1			09:07:47		sli								Avo
2017-08-11	Lif	41			09:07:53								ali		Yalu	Mis
2017-08-11	Lif	42			09:07:54								ali		Yalu	Mis
2017-08-11	Lif	43			09:07:56								ali		Yalu	Mis
2017-08-11	Lif	44			09:08:07					sli					Yalu
2017-08-11	Avo	8			09:08:08		sli								Mal
2017-08-11	Avo	9			09:08:19		spu								Mal
2017-08-11	Mal	2			09:08:34	ali									Avo
2017-08-11	Mal	3			09:08:37	ali									Avo
2017-08-11	Mal	4			09:08:38	ali									Avo
2017-08-11	Avo	10			09:09:41	sli									Yalu	Mal
2017-08-11	Avo	11			09:09:43		spu								Yalu	Mal
2017-08-11	Avo	12			09:09:46			spu							Yalu	Mal
2017-08-11	Yalu	13			09:09:46	spu									Avo	Mal
2017-08-11	Avo	13			09:09:49				sli						Yalu	Mal
2017-08-11	Avo	14			09:09:52				spu						Yalu	Mal
2017-08-11	Lif	45			09:09:59					sli					Yalu
2017-08-11	Lif	46			09:10:05						sli				Arn
2017-08-11	Lif	47			09:10:13							sli			Arn
2017-08-11	Lif	48			09:10:20								sli		Arn
2017-08-11	Lif	49			09:10:37					sli					Arn
2017-08-11	Lif	50			09:10:40		sli								Avo	Mal
2017-08-11	Lif	51			09:10:46	slipu									Avo	Mal
2017-08-11	Lif	52			09:10:51			sli							Avo	Mal
2017-08-11	Lif	53			09:10:58				sli						Avo	Mal
2017-08-11	Avo	15			09:11:26				sli						Mal
2017-08-11	Avo	16			09:11:32			sli							Mal
2017-08-11	Yalu	14			09:11:44						sli				Lif	Arn
2017-08-11	Lif	54			09:11:51							spu			Arn	Mis	Yalu
2017-08-11	Avo	17			09:11:53	sli									Mal
2017-08-11	Lif	55			09:11:58								sli		Yalu
2017-08-11	Lif	56			09:12:05					sli
2017-08-11	Lif	57			09:12:38								sli
2017-08-11	Avo	18			09:13:05			sli
2017-08-11	Avo	19			09:13:12			sli
2017-08-11	Avo	20			09:13:19			sli
2017-08-11	Lif	58			09:13:24						sli				Arn	Mal
2017-08-11	Avo	21			09:13:27			sli
2017-08-11	Lif	59			09:13:29							sli			Arn	Mal
2017-08-11	Lif	60			09:13:40								sli		Arn
2017-08-11	Lif	61			09:13:49					sli					Arn	Mal
2017-08-11	Arn	1	09:14:57		09:15:32							sli			Lif
2017-08-11	Lif	62			09:16:41		ali								Avo
2017-08-11	Lif	63			09:16:43		sli								Avo
2017-08-11	Lif	64			09:16:51	sli									Avo
2017-08-11	Lif	65			09:17:06			sli							Avo
2017-08-11	Yalu	15			09:17:08						sli				Arn
2017-08-11	Yalu	16			09:17:11							spu			Arn
2017-08-11	Yalu	17			09:17:15								spu		Arn
2017-08-11	Yalu	18			09:17:22					spu
2017-08-11	Lif	66			09:17:28				spu
2017-08-11	Yalu	19			09:18:05							ali
2017-08-11	Lif	67			09:18:27		sli								Avo
2017-08-11	Lif	68			09:18:36	sli									Avo
2017-08-11	Yalu	20			09:18:44						sli				Arn
2017-08-11	Yalu	21			09:18:46							spu			Arn
2017-08-11	Yalu	22			09:18:51								spu		Arn
2017-08-11	Lif	69			09:18:53			sli							Avo
2017-08-11	Yalu	23			09:18:56					spu					Arn
2017-08-11	Yalu	24			09:19:49						ali				Arn
2017-08-11	Yalu	25			09:19:53						sli
2017-08-11	Mal	5			09:41:08	sli
2017-08-11	Amur	1	09:42:20		09:42:50	sli
2017-08-11	Amur	2			09:42:54	sli
2017-08-11	Amur	3			09:43:35	sli
2017-08-11	Amur	4			09:43:38	sli
2017-08-11	Yeni	1	09:52:56	Lid	09:53:01	sli									Mis
2017-08-11	Mis		09:54:09		09:54:09
2017-08-11	Yeni	2			10:08:11	sli									Amur
2017-08-11	Yeni	3			10:08:12	sli									Amur
2017-09-30	Arn				10:15:11	spum									Amur

## Sheet: Legend
ID_actor: Identity of the individual who manipulates the box
ID_attending: Identity of individual who has its head or body oriented in an unobstructed
line towards the actor
attempt: unsuccessful action to fully open the box
success: successful action to fully open the box
time: time when the manipulation occurred (attempt or success)
time_first_contact: time when the actor first touched a box
First_area_touched: area (lid or drawer) first touched by the actor
a: attempt
s: success
li: lift the lid of the box
pu: pull the drawer of the box
rt: return the box from the back to the front of the box (usually combined with ÔliÕ or ÔpuÕ)
m: manipulation with the mouth
pb: push the drawer from the back of the box
trial number: number of manipulative bout per individual
event number: number of the manipulation event per individual per day whatever the box
