# Supplementary material for: Wild primates copy higher-ranked individuals in a social transmission experiment
Source: Nat Commun. 2020 Jan 23;11:459. doi: 10.1038/s41467-019-14209-8 (PMC6978360; doi:10.1038/s41467-019-14209-8)
Supplement: Supplementary file 6 — Supplementary Data 2 [file 41467_2019_14209_MOESM6_ESM.xlsx]

## Sheet: Feuil1
Date	ID_actor	Event_number	Time	Time_first_contact	First_area_touched	Box_1	Box_2	Box_3	Box_4	Box_5	Box_6	Box_7	Box_8	Trial_number	ID_Attending_1	ID_Attending_2	ID_Attending_3	ID_Attending_4	ID_Attending_5	ID_Attending_6	ID_Attending_7	ID_Attending_8	ID_Attending_9	ID_Attending_10
25.05.17	Gene	1	06:40:21	06:40:18	Lid							sli		1	Uji	Ula	Upps							NA
25.05.17	Gene	2	06:40:51								ali			2	Uji	Ula	Upps							NA
25.05.17	Jix	NA	06:41:02	06:41:02											Reva	Xala								NA
25.05.17	Jix	NA	06:41:30				apu								Reva	Xala								NA
25.05.17	Gene	3	06:41:38								sli			3	Uji	Ula	Upps							NA
25.05.17	Jix	NA	06:41:40			apu									Reva	Xala								NA
25.05.17	Jix	NA	06:41:55			apu									Reva	Xala								NA
25.05.17	Jix	NA	06:42:00			apu									Reva	Xala								NA
25.05.17	Jix	NA	06:42:04			apu									Reva	Xala								NA
25.05.17	Gene	4	06:42:05										ali	4	Uji	Ula	Upps							NA
25.05.17	Gene	5	06:42:17							apb				5	Uji	Ula	Upps							NA
25.05.17	Gene	6	06:42:20							spu				5	Uji	Ula	Upps							NA
25.05.17	Jix	NA	06:42:34				apu								Reva	Xala								NA
25.05.17	Jix	NA	06:42:40				apu								Reva	Xala								NA
25.05.17	Jix	NA	06:42:45				ali								Reva	Xala								NA
25.05.17	Jix	NA	06:42:58				ali								Reva	Xala								NA
25.05.17	Gene	7	06:43:34										ali	6	Uji	Ula	Upps							NA
25.05.17	Gene	8	06:43:40										ali	6	Uji	Ula	Gran							NA
25.05.17	Gene	9	06:44:03										sli	7	Uji	Ula	Gran							NA
25.05.17	Upps	1	06:45:43	06:40:12	Drawer						sli			1	Gran	Ula								NA
25.05.17	Gene	NA	06:46:46				spu								Xala									NA
25.05.17	Gene	10	06:48:00										sli	8	Gran	Ula								NA
25.05.17	Xala	NA	06:49:11	06:49:11	Lid										Jix									NA
25.05.17	Xala	NA	06:49:31			apu									Jix									NA
25.05.17	Xala	NA	06:49:39			sli									Jix									NA
25.05.17	Gene	11	06:49:42									ali		9	Gran	Ula	Upps	Uji						NA
25.05.17	Gene	12	06:49:45									sli		10	Gran	Ula	Upps	Uji						NA
25.05.17	Gene	13	06:50:38							ali				11	Gran	Ula	Upps	Uji						NA
25.05.17	Gene	14	06:50:39							ali				11	Gran	Ula	Upps	Uji						NA
25.05.17	Gene	15	06:50:40							ali				11	Gran	Ula	Upps	Uji						NA
25.05.17	Gene	16	06:50:42							sli				11	Gran	Ula	Upps	Uji						NA
25.05.17	Xala	NA	06:52:00					apu							Jix									NA
25.05.17	Xala	NA	06:52:03					sli							Jix									NA
25.05.17	Jix	NA	06:52:09						apu															NA
25.05.17	Jix	NA	06:52:13						spu															NA
25.05.17	Gene	17	06:52:29									ali		12	Gran	Ula	Uji							NA
25.05.17	Gene	18	06:52:38									ali		12	Gran	Ula	Uji							NA
25.05.17	Gene	19	06:53:04									ali		12	Gran	Ula	Uji							NA
25.05.17	Gene	20	06:53:08									sli		12	Gran	Ula	Uji							NA
25.05.17	Gene	21	06:54:09								sli			13	Gran	Ula	Uji	Rey						NA
25.05.17	Gene	22	06:54:36							ali				14	Gran	Rey								NA
25.05.17	Gene	23	06:54:39							ali				14	Gran	Rey								NA
25.05.17	Gene	24	06:54:44							sli				14	Gran	Rey								NA
25.05.17	Jix	NA	06:54:57				apu																	NA
25.05.17	Jix	NA	06:55:02				apu																	NA
25.05.17	Gene	25	06:55:11										sli	15	Gran	Rey								NA
25.05.17	Jix	NA	06:55:15			apu																		NA
25.05.17	Jix	NA	06:55:20			apu																		NA
25.05.17	Jix	NA	06:55:22			apu																		NA
25.05.17	Jix	NA	06:55:37						apu						Pru									NA
25.05.17	Jix	NA	06:55:39						ali						Pru									NA
25.05.17	Jix	NA	06:55:44						ali						Pru									NA
25.05.17	Jix	NA	06:57:03						sli						Pru	Bela								NA
25.05.17	Jix	NA	06:57:15			apu									Pru	Bela								NA
25.05.17	Jix	NA	06:57:19			apu									Pru	Bela								NA
25.05.17	Gran	1	06:57:40	06:46:20	Drawer							apu		1	Ula	Upps								NA
25.05.17	Rhe	NA	06:57:48	06:47:46	Drawer	spu									Pru	Bela	Jix							NA
25.05.17	Jix	NA	06:57:52					apu							Pru	Bela	Rhe							NA
25.05.17	Jix	NA	06:57:57					ali							Pru	Bela	Rhe							NA
25.05.17	Jix	NA	06:58:01					ali							Pru	Bela	Rhe							NA
25.05.17	Jix	NA	06:58:10					sli							Pru	Bela	Rhe							NA
25.05.17	Jix	NA	06:58:56				apu								Pru	Bela	Rhe							NA
25.05.17	Jix	NA	06:59:02				ali								Pru	Bela	Rhe							NA
25.05.17	Jix	NA	06:59:03				ali								Pru	Bela	Rhe							NA
25.05.17	Jix	NA	06:59:03				ali								Pru	Bela	Rhe							NA
25.05.17	Jix	NA	06:59:04				ali								Pru	Bela	Rhe							NA
25.05.17	Gene	26	06:59:20									sli		16	Ula	Gla	Upps							NA
25.05.17	Gene	27	06:59:36								sli			17	Ula	Gla	Upps							NA
25.05.17	Jix	NA	07:00:00				sli								Pru	Bela	Rhe							NA
25.05.17	Gene	28	07:00:02							sli				18	Ula	Gla	Upps							NA
25.05.17	Gene	29	07:00:24										apu	19	Ula	Gla	Upps							NA
25.05.17	Gene	30	07:00:34										sli	19	Ula	Gla	Upps	Tir						NA
25.05.17	Reva	NA	07:00:51	07:00:51	Lid										Jix	Bela	Rhe							NA
25.05.17	Reva	NA	07:00:54			spu									Jix	Bela	Rhe							NA
25.05.17	Rhe	NA	07:01:11				ali								Jix	Bela								NA
25.05.17	Rhe	NA	07:01:16				sli								Jix	Bela								NA
25.05.17	Jix	NA	07:01:53						sli						Rhe	Bela								NA
25.05.17	Rhe	NA	07:03:16				spu								Bela									NA
25.05.17	Rhe	NA	07:03:38			spu									Bela									NA
25.05.17	Rhe	NA	07:03:44						ali						Bela	Jix	Reva	Lima						NA
25.05.17	Rhe	NA	07:03:53						sli						Bela	Jix	Reva	Lima						NA
25.05.17	Gene	31	07:04:00									ali		20	Ula	Gla	Upps	Tir						NA
25.05.17	Gene	32	07:04:01									sli		20	Ula	Gla	Upps	Tir						NA
25.05.17	Gene	33	07:04:16								sli			21	Ula	Gla	Upps	Tir						NA
25.05.17	Rhe	NA	07:04:22					sli							Bela	Jix	Reva	Lima						NA
25.05.17	Gene	34	07:04:36							sli				22	Ula	Gla	Upps	Tir						NA
25.05.17	Gene	35	07:05:05										sli	23	Ula	Gla	Upps	Tir						NA
25.05.17	Reva	NA	07:05:37			sli									Rhe	Prai	Bela	Lima						NA
25.05.17	Rhe	NA	07:05:47						sli						Reva	Prai	Bela	Lima						NA
25.05.17	Gene	36	07:05:52									sli		24	Gla	Tir								NA
25.05.17	Gene	37	07:06:17								sli			25	Gla	Tir								NA
25.05.17	Rhe	NA	07:06:21					sli							Reva	Prai	Bela	Lima	Pru					NA
25.05.17	Gene	38	07:06:31							sli				26	Gla	Prai								NA
25.05.17	Gene	39	07:06:49										spu	27	Gla	Prai	Ula							NA
25.05.17	Prai	NA	07:07:51	07:07:51	Lid										Rhe	Reva	Lima	Ula						NA
25.05.17	Rhe	NA	07:07:56					ali							Prai	Reva	Lima	Ula						NA
25.05.17	Rhe	NA	07:08:02					sli							Prai	Reva	Lima	Ula						NA
25.05.17	Rhe	NA	07:08:40				sli								Prai	Reva	Lima	Ula						NA
25.05.17	Gene	40	07:09:14								ali			28	Gran									NA
25.05.17	Rhe	NA	07:09:16			apu									Prai	Reva	Lima	Rey						NA
25.05.17	Gene	41	07:09:16								sli			28	Gran									NA
25.05.17	Rhe	NA	07:09:29			spbpu									Prai	Reva	Lima	Rey						NA
25.05.17	Gene	42	07:09:44									sli		29	Gran									NA
25.05.17	Gene	43	07:10:05							ali				30	Gran									NA
25.05.17	Gene	44	07:10:10							sli				30	Gran									NA
25.05.17	Rhe	NA	07:10:22						spbpu						Prai	Lima	Reva							NA
25.05.17	Gene	45	07:10:55										sli	31	Gran									NA
25.05.17	Reva	NA	07:12:46			ali									Xala	Lima								NA
25.05.17	Gene	46	07:12:54									spbli		32	Gran	Xala								NA
25.05.17	Gene	47	07:13:23								srtli			33	Gran	Xala	Ula							NA
25.05.17	Rhe	NA	07:13:39				apu								Jix									NA
25.05.17	Rhe	NA	07:13:40				sli								Jix									NA
25.05.17	Rhe	NA	07:13:41						spu						Xala	Xian								NA
25.05.17	Rhe	NA	07:13:58					sli							Xala									NA
25.05.17	Gene	48	07:14:11							sli				34	Gran	Xala	Ula	Rhe						NA
25.05.17	Rhe	NA	07:14:13			spu																		NA
25.05.17	Gene	49	07:14:23										sli	35	Gran	Xala	Ula	Rhe						NA
25.05.17	Rhe	NA	07:14:30						sli															NA
25.05.17	Rhe	1	07:16:39	07:15:00							srtpu			1	Gene									NA
25.05.17	Gene	50	07:17:00									sli		36	Rhe	Gran								NA
25.05.17	Rhe	2	07:17:02							apu				1	Gene									NA
25.05.17	Rhe	3	07:17:04							ali				1	Gene									NA
25.05.17	Rhe	4	07:17:07							sli				1	Gene									NA
25.05.17	Jix	NA	07:17:12			sli									Ula									NA
25.05.17	Gene	51	07:17:12							sli				37	Rhe	Gran								NA
25.05.17	Xala	NA	07:17:56					spbpu							Jix									NA
25.05.17	Rhe	5	07:18:20										ali	2										NA
25.05.17	Rhe	6	07:18:27										spbpu	2	Gene									NA
25.05.17	Gene	52	07:18:36								sli			38	Rhe									NA
25.05.17	Jix	NA	07:18:39				sli								Xala	Ula								NA
25.05.17	Gene	53	07:18:45							ali				39	Rhe									NA
25.05.17	Gene	54	07:18:56							sli				39	Rhe									NA
25.05.17	Rhe	7	07:18:57									ali		3	Gene									NA
25.05.17	Rhe	8	07:18:59									ali		3	Gene									NA
25.05.17	Rhe	9	07:19:07									sli		3	Gene									NA
25.05.17	Rhe	10	07:20:59								sli			4	Gene	Gran								NA
25.05.17	Rhe	11	07:21:49									srtpu		5	Gran	Gene	Xala							NA
25.05.17	Reva	NA	07:22:15			spbpu									Rey									NA
25.05.17	Reva	NA	07:22:22				ali								Rey									NA
25.05.17	Reva	NA	07:22:24				sli								Rey									NA
25.05.17	Rhe	12	07:22:30										sli	6	Umt									NA
25.05.17	Rhe	13	07:23:26							sli				7	Gran	Gene	Xala							NA
25.05.17	Reva	NA	07:23:38						spu						Rey	Bos								NA
25.05.17	Reva	NA	07:23:58					sli							Rey	Bos								NA
25.05.17	Rhe	14	07:24:38								ali			8	Gran	Gene	Xala							NA
25.05.17	Rhe	15	07:24:39								ali			8	Gran	Gene	Xala							NA
25.05.17	Rhe	16	07:24:41								sli			8	Gran	Gene	Xala							NA
25.05.17	Umt	NA	07:24:51	07:24:51	Lid																			NA
25.05.17	Reva	NA	07:24:56						sli						Rey	Umt	Bos							NA
25.05.17	Reva	NA	07:25:01					sli							Rey	Umt	Bos							NA
25.05.17	Rhe	17	07:25:06							sli				9	Gran	Gene	Xala							NA
25.05.17	Reva	NA	07:25:15				spu								Rey	Umt	Bos							NA
25.05.17	Rhe	18	07:25:25										apb	10	Gran	Gene	Xala							NA
25.05.17	Reva	NA	07:25:34			ali									Rey	Umt	Bos							NA
25.05.17	Reva	NA	07:25:42			sli									Rey	Umt	Bos							NA
25.05.17	Rhe	19	07:26:02										sli	10	Gran	Gene	Xala							NA
25.05.17	Rey	NA	07:26:34	07:26:34	Lid										Reva									NA
25.05.17	Rhe	20	07:26:50									ali		11	Gran	Gene	Xala							NA
25.05.17	Rhe	21	07:27:08									spu		11	Gran	Gene	Xala							NA
25.05.17	Reva	NA	07:27:27			srtpu									Rey									NA
25.05.17	Reva	NA	07:28:45				sli								Rey									NA
25.05.17	Reva	NA	07:28:55						sli						Rey									NA
25.05.17	Reva	NA	07:29:00					sli							Rey									NA
25.05.17	Rhe	22	07:29:05										spu	12										NA
25.05.17	Reva	NA	07:29:08						sli						Rey									NA
25.05.17	Rhe	23	07:29:14									ali		13										NA
25.05.17	Rhe	24	07:29:15									ali		13										NA
25.05.17	Reva	NA	07:29:16			spu									Rey									NA
25.05.17	Rhe	25	07:29:19									sli		13										NA
25.05.17	Rhe	26	07:29:28							sli				14	Upps									NA
25.05.17	Reva	NA	07:29:30					sli							Rey									NA
25.05.17	Rhe	27	07:29:36								spu			15	Upps									NA
25.05.17	Reva	NA	07:30:45				apu								Rey									NA
25.05.17	Reva	NA	07:30:46				sli								Rey	Jix	Prai							NA
25.05.17	Reva	NA	07:31:07			sli									Rey	Jix								NA
25.05.17	Upps	2	07:31:18									apu		2	Umt									NA
25.05.17	Upps	3	07:31:19									spu		2	Umt									NA
25.05.17	Reva	NA	07:31:21			spbpu									Rey	Jix								NA
25.05.17	Gene	55	07:31:29								sli			40	Umt									NA
25.05.17	Gene	56	07:31:43							sli				41	Gran	Umt	Ula	Xala	Upps					NA
25.05.17	Gene	57	07:31:57										sli	42	Gran	Umt	Ula	Xala	Upps					NA
25.05.17	Reva	NA	07:32:41						ali						Rey	Jix								NA
25.05.17	Reva	NA	07:32:44						sli						Rey	Jix								NA
25.05.17	Reva	NA	07:32:53					sli							Rey	Jix								NA
29.05.17	Gene	62	06:45:25					ali						4	Rhe	Ula	Jix							NA
29.05.17	Rhe	28	06:45:42	06:45:40		srtpu								1	Jix									NA
29.05.17	Jix	NA	06:45:51	06:45:39							apu				Rhe									NA
29.05.17	Jix	NA	06:46:04												Rhe									NA
29.05.17	Jix	NA	06:46:05									ali			Rhe									NA
29.05.17	Rhe	NA	06:46:10	06:46:04									srtpu		Jix									NA
29.05.17	Jix	NA	06:46:16									ali			Rhe									NA
29.05.17	Gene	57	06:46:26	06:46:24		ali								1	Rhe	Jix								NA
29.05.17	Jix	NA	06:46:28									apu			Rhe									NA
29.05.17	Rhe	NA	06:46:28							artpu					Jix									NA
29.05.17	Rhe	NA	06:46:35							sli														NA
29.05.17	Gene	58	06:46:38				apu							2	Rhe	Jix								NA
29.05.17	Gene	61	06:46:39						sli					3	Rhe	Jix	Bela	Bos						NA
29.05.17	Gene	59	06:46:40				spuli							2	Rhe	Jix	Bela							NA
29.05.17	Rhe	NA	06:46:45								srtpu													NA
29.05.17	Rhe	NA	06:46:58									sli			Bos	Ula								NA
29.05.17	Gene	60	06:47:04						ali					3	Rhe	Jix	Bela							NA
29.05.17	Gene	63	06:47:43					ali						4	Rhe	Ula	Jix							NA
29.05.17	Gene	64	06:47:50					sli						4	Rhe	Ula	Jix	Upps						NA
29.05.17	Rhe	NA	06:49:12								srtpu				Jix	Gene								NA
29.05.17	Rhe	NA	06:49:20							sli					Jix	Gene								NA
29.05.17	Gene	65	06:49:31					srtli						5	Rhe	Jix	Upps							NA
29.05.17	Rhe	NA	06:49:32										sli		Jix	Gene								NA
29.05.17	Gene	66	06:49:34					ali						5	Rhe	Jix	Upps							NA
29.05.17	Gene	67	06:49:36					ali						5	Rhe	Jix	Upps							NA
29.05.17	Gene	68	06:49:37					spu						5	Rhe	Jix	Upps							NA
29.05.17	Gene	69	06:49:52				ali							6	Rhe	Jix	Upps							NA
29.05.17	Rhe	NA	06:49:57									ali			Jix	Gene								NA
29.05.17	Gene	70	06:49:58				apu							6	Rhe	Jix	Upps							NA
29.05.17	Gene	71	06:50:02				ali							6	Rhe	Jix	Upps							NA
29.05.17	Rhe	NA	06:50:04									ali			Jix	Gene	Upps							NA
29.05.17	Rhe	NA	06:50:06									sli			Jix	Gene	Upps							NA
29.05.17	Gene	72	06:50:12				ali							6	Rhe	Jix	Upps							NA
29.05.17	Gene	73	06:50:15				ali							6	Rhe	Jix	Upps							NA
29.05.17	Gene	74	06:50:18				sli							6	Rhe	Jix	Upps							NA
29.05.17	Rhe	29	06:50:40	06:50:36					spbpu					1	Gene	Jix	Upps	Zan						NA
29.05.17	Gene	75	06:50:44			spu								7	Rhe	Jix	Upps							NA
29.05.17	Reva	NA	07:05:48	07:05:46		spbpu								1										NA
29.05.17	Xian	NA	07:08:57	07:08:57	Lid										Jix									NA
29.05.17	Jix	NA	07:09:06								ali				Xian									NA
29.05.17	Jix	NA	07:09:07								ali				Xian									NA
29.05.17	Jix	NA	07:10:46									ali			Xian									NA
29.05.17	Jix	NA	07:10:47									ali			Xian									NA
29.05.17	Jix	NA	07:10:49									ali			Xian									NA
29.05.17	Jix	NA	07:10:50									ali			Xian									NA
29.05.17	Jix	NA	07:10:57									spbpu			Xian									NA
29.05.17	Jix	NA	07:11:07								ali				Xian									NA
29.05.17	Jix	NA	07:11:10								apu				Xian									NA
29.05.17	Jix	NA	07:11:15								ali				Xian									NA
29.05.17	Jix	NA	07:11:16								ali				Xian									NA
29.05.17	Jix	NA	07:11:17								sli				Xian									NA
29.05.17	Jix	NA	07:11:41							apu					Xian									NA
29.05.17	Jix	NA	07:11:44							ali					Xian									NA
29.05.17	Jix	NA	07:11:50							ali					Xian									NA
29.05.17	Jix	NA	07:11:57									apu			Xian	Rhe								NA
29.05.17	Rhe	NA	07:12:01							artpu					Xian	Jix								NA
29.05.17	Rhe	NA	07:12:02							spu					Xian	Jix								NA
29.05.17	Jix	NA	07:12:03									srtpu			Xian	Rhe								NA
29.05.17	Rhe	NA	07:13:05							artli					Xian	Jix								NA
29.05.17	Rhe	NA	07:13:10							srtli					Xian	Jix								NA
29.05.17	Rhe	NA	07:13:19										spbpu		Xian	Jix	Ula							NA
29.05.17	Rhe	NA	07:13:24									sli			Xian	Jix	Ula							NA
29.05.17	Rhe	NA	07:13:33								spbpu				Xian	Gene	Ula							NA
29.05.17	Rhe	NA	07:14:20										sli		Xian	Gene								NA
29.05.17	Gene	NA	07:14:20								sli				Xian	Rhe								NA
29.05.17	Gene	NA	07:14:26							sli					Xian	Rhe								NA
29.05.17	Gene	NA	07:14:32							sli					Xian	Rhe								NA
29.05.17	Rhe	NA	07:14:44									spbpu			Xian	Gene								NA
29.05.17	Rhe	NA	07:15:46							ali					Xian	Gene	Gran							NA
29.05.17	Rhe	NA	07:15:49							sli					Xian	Gene	Gran							NA
29.05.17	Rhe	NA	07:15:54										ali		Xian	Gene	Gran							NA
29.05.17	Rhe	NA	07:15:54										sli		Xian	Gene	Gran							NA
29.05.17	Rhe	NA	07:16:02									sli			Xian	Gene	Gran							NA
29.05.17	Gene	NA	07:16:04								sli				Xian	Rhe	Gran							NA
29.05.17	Rhe	NA	07:16:55										sli		Xian	Gene	Gran							NA
29.05.17	Rhe	NA	07:17:13							sli					Gaya	Gene	Gran							NA
29.05.17	Gene	NA	07:17:44								sli				Gaya	Rhe	Gran							NA
29.05.17	Gaya	NA	07:17:50	07:17:50	Lid										Gene	Rhe	Gran							NA
29.05.17	Gene	NA	07:17:51							sli					Gaya	Rhe	Gran							NA
29.05.17	Jix	NA	07:18:04	07:18:02		apu								1										NA
29.05.17	Jix	NA	07:18:11			apu								1										NA
29.05.17	Jix	NA	07:18:22			sli								1										NA
29.05.17	Gaya	NA	07:18:52								apu				Rhe	Gran	Bela							NA
29.05.17	Rhe	NA	07:18:57										sli		Gaya	Gran	Bela							NA
29.05.17	Jix	NA	07:18:59				ali							2										NA
29.05.17	Rhe	NA	07:18:59									sli			Gaya	Gran	Bela							NA
29.05.17	Jix	NA	07:19:00				apu							2										NA
29.05.17	Jix	NA	07:19:30				sli							2										NA
29.05.17	Jix	NA	07:19:48					sli						3										NA
29.05.17	Rhe	NA	07:19:49							sli					Gaya	Gran	Xian	Bela						NA
29.05.17	Rhe	NA	07:19:58										sli		Gaya	Gran	Xian	Bela						NA
29.05.17	Jix	NA	07:19:59						sli					4										NA
29.05.17	Rhe	NA	07:20:10									sli			Gaya	Gran	Xian	Bela						NA
29.05.17	Jix	NA	07:20:16					sli						5										NA
29.05.17	Rhe	NA	07:20:25								spbpu				Gaya	Gran	Xian	Bela						NA
29.05.17	Jix	NA	07:20:59			ali								6										NA
29.05.17	Rhe	NA	07:23:55							sli					Jix	Gran	Bela							NA
29.05.17	Rhe	NA	07:24:15										sli		Jix	Gran	Bela							NA
29.05.17	Rhe	NA	07:24:31									sli			Jix	Gran	Bela							NA
29.05.17	Rhe	NA	07:24:44								ali				Jix	Gran	Bela							NA
29.05.17	Rhe	NA	07:24:53								spbpu				Jix	Gran	Bela							NA
29.05.17	Rhe	NA	07:26:30								sli				Jix	Gran	Bela							NA
29.05.17	Rhe	NA	07:26:42							srtpu					Jix	Gran	Bela							NA
29.05.17	Rhe	NA	07:26:55										srtpu		Jix	Gran	Bela							NA
29.05.17	Rhe	NA	07:27:10									ali			Jix	Gran	Bela							NA
29.05.17	Rhe	NA	07:27:13									ali			Jix	Gran	Bela							NA
29.05.17	Rhe	NA	07:27:18									spbpu			Jix	Gran	Bela							NA
29.05.17	Rhe	NA	07:30:53							spbpu					Bela									NA
29.05.17	Rhe	NA	07:31:02										spbpu		Bela									NA
29.05.17	Rhe	NA	07:31:19									sli												NA
29.05.17	Rhe	NA	07:31:41								spbpu													NA
29.05.17	Rhe	NA	07:34:42							sli														NA
29.05.17	Rhe	NA	07:34:49										sli											NA
29.05.17	Rhe	NA	07:34:57									sli												NA
29.05.17	Rhe	NA	07:35:42					sli						1	Reva									NA
29.05.17	Rhe	NA	07:35:59						spu					2	Reva									NA
29.05.17	Rhe	NA	07:36:16				sli							3	Reva									NA
29.05.17	Rhe	NA	07:36:46			sli								4	Reva									NA
30.05.17	Jix	NA	06:35:49	06:35:48			spu																	NA
30.05.17	Jix	NA	06:36:31			sli																		NA
30.05.17	Jix	NA	06:37:07						spu															NA
30.05.17	Jix	NA	06:37:59					ali																NA
30.05.17	Jix	NA	06:38:02					spu																NA
30.05.17	Jix	NA	06:39:27										spu											NA
30.05.17	Jix	NA	06:39:42							ali														NA
30.05.17	Jix	NA	06:39:49							apu														NA
30.05.17	Jix	NA	06:39:51							spu														NA
30.05.17	Jix	NA	06:40:28								spu													NA
30.05.17	Jix	NA	06:42:24					ali																NA
30.05.17	Jix	NA	06:42:25					sli							Zan	Uji								NA
30.05.17	Jix	NA	06:42:39					sli							Zan	Uji								NA
30.05.17	Jix	NA	06:42:52					ali							Zan	Uji								NA
30.05.17	Jix	NA	06:42:57					ali							Zan	Uji								NA
30.05.17	Jix	NA	06:43:14					ali							Zan	Uji								NA
30.05.17	Jix	NA	06:43:16					apu							Zan	Uji								NA
30.05.17	Jix	NA	06:43:20					ali							Zan	Uji								NA
30.05.17	Jix	NA	06:43:41					spu							Zan	Uji								NA
30.05.17	Jix	NA	06:43:59			spu									Zan	Uji	Bos							NA
30.05.17	Jix	NA	06:44:15						sli						Zan	Uji	Bos							NA
30.05.17	Jix	NA	06:46:30							spu														NA
30.05.17	Jix	NA	06:47:01								spu													NA
30.05.17	Jix	NA	06:47:25										spu		Twe									NA
30.05.17	Jix	NA	06:47:45									srtpu			Twe									NA
30.05.17	Jix	NA	06:49:25				sli								Zan	Bos								NA
30.05.17	Jix	NA	06:49:30				spu								Zan	Bos								NA
30.05.17	Jix	NA	06:49:44					spu							Zan	Bos								NA
30.05.17	Jix	NA	06:50:07						ali						Zan	Bos	Uji							NA
30.05.17	Jix	NA	06:50:08						sli						Zan	Bos	Uji							NA
30.05.17	Jix	NA	06:50:22			spu									Zan	Bos	Uji							NA
30.05.17	Jix	NA	06:53:53				spu								Umt	Bela	Tir							NA
30.05.17	Jix	NA	06:54:34					apu							Umt	Bela	Bos							NA
30.05.17	Jix	NA	06:54:39					apu							Umt	Bela	Bos							NA
30.05.17	Jix	NA	06:54:40					spu							Umt	Bela	Bos							NA
30.05.17	Jix	NA	06:55:22			sli									Umt									NA
30.05.17	Tir	NA	06:55:35	06:55:35	Lid										Jix	Umt	Gene							NA
30.05.17	Gene	NA	06:55:45									ali			Tir	Umt	Rhe							NA
30.05.17	Jix	NA	06:55:48						sli						Umt									NA
30.05.17	Gene	NA	06:55:49									sli			Tir	Umt	Rhe							NA
30.05.17	Gene	NA	06:55:56										apu		Tir	Umt	Rhe							NA
30.05.17	Gene	NA	06:56:04										apu		Tir	Umt	Rhe							NA
30.05.17	Gene	NA	06:56:06										spu		Rhe	Umt								NA
30.05.17	Gene	NA	06:56:13								ali				Rhe									NA
30.05.17	Gene	NA	06:56:14								sli				Rhe									NA
30.05.17	Gene	NA	06:56:21							apu					Rhe									NA
30.05.17	Gene	NA	06:56:23							apu					Rhe									NA
30.05.17	Gene	NA	06:56:26							apu					Rhe									NA
30.05.17	Gene	NA	06:56:27							ali					Rhe									NA
30.05.17	Rhe	NA	06:56:58							sli														NA
30.05.17	Rhe	NA	06:57:57				spu								Bela	Bos	Zan							NA
30.05.17	Rhe	NA	06:58:13						ali						Bela	Bos	Zan							NA
30.05.17	Rhe	NA	06:58:15						ali						Bela	Bos	Zan	Uji						NA
30.05.17	Rhe	NA	06:58:15						sli						Bela	Bos	Zan	Uji						NA
30.05.17	Rhe	NA	06:58:45					spbpu							Bela	Bos	Zan	Uji						NA
30.05.17	Rhe	NA	06:59:37										srtpu											NA
30.05.17	Rhe	NA	06:59:55									srtpu												NA
30.05.17	Rhe	NA	07:00:04								ali				Gla									NA
30.05.17	Rhe	NA	07:00:06								sli				Gla									NA
30.05.17	Rhe	NA	07:00:14							srtpu														NA
30.05.17	Rhe	NA	07:01:33					sli							Bela	Jix	Zan							NA
30.05.17	Rhe	NA	07:01:44				spu								Bela	Jix	Zan							NA
30.05.17	Rhe	NA	07:02:04										srtpu		Jix									NA
30.05.17	Rhe	NA	07:02:20									srtpu												NA
30.05.17	Rhe	NA	07:02:34								srtpu													NA
30.05.17	Rhe	NA	07:02:48							srtpu														NA
30.05.17	Jix	NA	07:02:49						spu						Bela	Zan								NA
30.05.17	Jix	NA	07:03:00			spu									Bela	Zan								NA
30.05.17	Jix	NA	07:04:34					sli							Bela	Zan	Rhe							NA
30.05.17	Rhe	NA	07:04:50				spu								Bela	Zan	Jix							NA
30.05.17	Rhe	NA	07:05:05										srtpu		Jix									NA
30.05.17	Rhe	NA	07:05:18									srtpu			Jix									NA
30.05.17	Rhe	NA	07:05:41								sli				Jix									NA
30.05.17	Rhe	NA	07:05:47								sli				Jix									NA
30.05.17	Rhe	NA	07:05:52								srtpu				Jix									NA
30.05.17	Rhe	NA	07:06:06							srtpu					Jix									NA
30.05.17	Jix	NA	07:06:43					spu							Bela	Zan								NA
30.05.17	Jix	NA	07:07:33			apu									Bela	Zan								NA
30.05.17	Jix	NA	07:07:45			spu									Bela	Zan	Rhe							NA
30.05.17	Rhe	NA	07:08:24										srtpu		Jix									NA
30.05.17	Rhe	NA	07:08:37									srtpu			Jix									NA
30.05.17	Rhe	NA	07:08:53								sli													NA
30.05.17	Rhe	NA	07:08:54								ali													NA
30.05.17	Rhe	NA	07:08:55								ali													NA
30.05.17	Rhe	NA	07:08:57								ali													NA
30.05.17	Rhe	NA	07:08:59								sli													NA
30.05.17	Rhe	NA	07:09:01								sli													NA
30.05.17	Rhe	NA	07:09:05								srtpu													NA
30.05.17	Rhe	NA	07:09:17							sli														NA
30.05.17	Jix	NA	07:10:19						spbpu						Bela	Zan	Rhe							NA
30.05.17	Gene	NA	07:10:39										spu											NA
30.05.17	Gene	NA	07:10:44								sli													NA
30.05.17	Gene	NA	07:11:03									sli												NA
30.05.17	Jix	NA	07:12:13					spu							Bela									NA
30.05.17	Gene	NA	07:12:13							sli														NA
30.05.17	Jix	NA	07:12:30				apu								Bela									NA
30.05.17	Jix	NA	07:12:32				apu								Bela	Gene								NA
30.05.17	Rhe	NA	07:13:33										srtpu	Gene	Gran									NA
30.05.17	Rhe	NA	07:13:41									srtpu		Gene	Gran									NA
30.05.17	Rhe	NA	07:13:50								srtpu													NA
30.05.17	Rhe	NA	07:14:08							sli														NA
30.05.17	Rhe	NA	07:14:27			ali									Gene	Bela	Gran	Zan	Jix	Pru				NA
30.05.17	Rhe	NA	07:14:44			spu									Gene	Bela	Gran	Zan	Jix	Pru				NA
30.05.17	Rhe	NA	07:15:02						sli															NA
30.05.17	Rhe	NA	07:15:38									srtpu		Gene										NA
30.05.17	Rhe	NA	07:15:44								spbpu			Gene										NA
30.05.17	Rhe	NA	07:15:52							sli				Gene										NA
30.05.17	Rhe	NA	07:16:11										srtpu	Gene	Jix									NA
30.05.17	Rhe	NA	07:16:36					spbpu							Gene									NA
30.05.17	Rhe	NA	07:16:44				ali								Gene									NA
30.05.17	Rhe	NA	07:16:55				spu								Gene									NA
30.05.17	Gene	NA	07:17:09										spu											NA
30.05.17	Rhe	NA	07:17:27						sli						Gene									NA
30.05.17	Gene	NA	07:17:27										apu											NA
30.05.17	Gene	NA	07:17:32										apu											NA
30.05.17	Gene	NA	07:17:44									sli												NA
30.05.17	Gene	NA	07:17:50								sli													NA
30.05.17	Gene	NA	07:17:58							sli														NA
30.05.17	Gene	NA	07:18:07										apu											NA
30.05.17	Gene	NA	07:19:23										apu											NA
30.05.17	Gene	NA	07:19:27										apu											NA
30.05.17	Gene	NA	07:19:31										ali											NA
30.05.17	Gene	NA	07:19:32										sli											NA
30.05.17	Gene	NA	07:20:05								sli													NA
30.05.17	Gene	NA	07:20:19							apu														NA
30.05.17	Gene	NA	07:20:23							sli														NA
30.05.17	Gene	NA	07:21:39									sli												NA
30.05.17	Bos	NA	07:22:31	07:22:31	Drawer																			NA
30.05.17	Bos	NA	07:22:45			apu																		NA
30.05.17	Jix	NA	07:30:29					spu							Umt	Xian								NA
30.05.17	Rhe	NA	07:30:31										srtpu											NA
30.05.17	Rhe	NA	07:30:38									srtpu												NA
30.05.17	Jix	NA	07:30:40			spu									Umt	Xian								NA
30.05.17	Rhe	NA	07:30:46								srtpu													NA
30.05.17	Umt	NA	07:30:52				sli								Jix	Xian								NA
30.05.17	Rhe	NA	07:30:57							sli														NA
30.05.17	Rhe	NA	07:31:16						sli						Umt	Xian	Jix							NA
30.05.17	Rhe	NA	07:32:00										srtpu											NA
30.05.17	Rhe	NA	07:32:05									srtpu												NA
30.05.17	Rhe	NA	07:32:12								spbpu													NA
30.05.17	Rhe	NA	07:32:22							srtpu					Umt									NA
30.05.17	Rhe	NA	07:32:55												Umt	Xian	Jix							NA
30.05.17	Rhe	NA	07:33:02			sli									Umt	Xian	Jix							NA
30.05.17	Rhe	NA	07:33:18						spbpu						Umt	Xian	Jix							NA
30.05.17	Rhe	NA	07:33:36					srtpu							Umt	Xian	Jix							NA
30.05.17	Rhe	NA	07:34:35										spbpu											NA
30.05.17	Rhe	NA	07:34:41									srtpu												NA
30.05.17	Rhe	NA	07:34:54								srtpu													NA
30.05.17	Rhe	NA	07:35:02							sli														NA
30.05.17	Rhe	NA	07:35:31				srtpu								Umt	Jix								NA
30.05.17	Rhe	NA	07:35:47			spbpu									Umt	Jix								NA
30.05.17	Rhe	NA	07:36:00						sli						Umt	Jix								NA
30.05.17	Rhe	NA	07:36:21					srtpu							Umt	Jix								NA
30.05.17	Rhe	NA	07:36:40							ali														NA
30.05.17	Rhe	NA	07:36:45							spbpu														NA
30.05.17	Rhe	NA	07:37:00								srtpu													NA
30.05.17	Rhe	NA	07:37:20									spu												NA
30.05.17	Rhe	NA	07:37:33										srtpu											NA
30.05.17	Jix	NA	07:43:03						spu															NA
30.05.17	Gene	NA	07:43:47									sli			Jix									NA
30.05.17	Gene	NA	07:43:54								sli													NA
30.05.17	Gene	NA	07:44:00										sli											NA
30.05.17	Gene	NA	07:44:11							sli														NA
30.05.17	Jix	NA	07:44:31												Xala	Lima	Pru							NA
30.05.17	Jix	NA	07:44:49				spu								Xala									NA
30.05.17	Jix	NA	07:45:09			sli									Xala	Pru								NA
30.05.17	Rhe	NA	07:45:19						sli						Xala	Pru								NA
30.05.17	Rhe	NA	07:45:29					spbpu							Xala	Pru	Lima	Zan		Xala				NA
30.05.17	Rhe	NA	07:47:35				srtpu								Bos	Lima	Jix	Umt	Pru	Xala				NA
30.05.17	Rhe	NA	07:47:44			spu									Bos	Lima	Jix	Umt	Pru	Xala				NA
30.05.17	Rhe	NA	07:47:57					srtpu							Bos	Lima	Xala							NA
30.05.17	Gene	NA	07:48:23									sli			Rhe									NA
30.05.17	Rhe	NA	07:48:26							spu					Gene									NA
30.05.17	Gene	NA	07:48:29										spu		Rhe									NA
30.05.17	Gene	NA	07:48:37								sli				Rhe									NA
30.05.17	Umt	NA	07:48:59			sli									Pru	Lima	Xala	Bos	Jix					NA
30.05.17	Rhe	NA	07:49:34				spbpu								Pru	Lima	Xala	Bos	Jix	Umt				NA
30.05.17	Rhe	NA	07:49:57			spbpu									Pru	Lima	Xala	Bos	Jix	Umt				NA
30.05.17	Gene	NA	07:50:12									sli												NA
30.05.17	Rhe	NA	07:50:14						sli						Umt	Pru								NA
30.05.17	Gene	NA	07:50:18								sli													NA
30.05.17	Gene	NA	07:50:23							sli														NA
30.05.17	Rhe	NA	07:50:28					srtpu							Umt	Pru	Lima	Bos						NA
30.05.17	Gene	NA	07:50:33										spu											NA
30.05.17	Gene	NA	07:51:19									sli												NA
30.05.17	Gene	NA	07:51:27										apu											NA
30.05.17	Gene	NA	07:51:28										apu											NA
30.05.17	Gene	NA	07:51:32										ali											NA
30.05.17	Gene	NA	07:51:33										sli											NA
30.05.17	Gene	NA	07:51:45								sli													NA
30.05.17	Umt	NA	07:51:52			sli									Gran	Bos	Gla	Jix	Lima					NA
30.05.17	Gran	NA	07:52:09				spu								Umt	Bos	Gla	Jix	Lima					NA
30.05.17	Gla	NA	07:52:11	07:52:11	Lid										Umt	Bos	Rhe	Jix	Lima					NA
30.05.17	Gene	NA	07:52:11							sli					Rhe									NA
30.05.17	Gla	NA	07:52:28					sli							Umt	Bos	Rhe	Jix	Lima					NA
30.05.17	Rhe	NA	07:52:32						srtpu						Umt	Bos	Gla	Jix	Lima					NA
30.05.17	Gla	NA	07:53:32												Umt	Bos	Gran	Rhe						NA
30.05.17	Rhe	NA	07:53:33												Umt	Bos	Gran							NA
30.05.17	Gla	NA	07:53:41					sli							Umt	Bos	Gran	Rhe						NA
30.05.17	Gla	NA	07:53:45					sli							Umt	Bos	Gran	Rhe	Lima					NA
30.05.17	Rhe	NA	07:53:58			srtpu									Gla	Bos	Gran							NA
30.05.17	Gene	NA	07:54:06										apu											NA
30.05.17	Gene	NA	07:54:10										sli											NA
30.05.17	Gla	NA	07:54:15					sli							Rhe	Bos	Gran							NA
30.05.17	Rhe	NA	07:54:20				spu								Gla	Bos	Gran							NA
30.05.17	Gene	NA	07:54:24																					NA
30.05.17	Gene	NA	07:54:33								sli													NA
30.05.17	Gene	NA	07:54:58																					NA
30.05.17	Gla	NA	07:55:06					ali							Bos	Gran	Ula	Pru	Jix	Lima				NA
30.05.17	Gla	NA	07:55:07					sli							Bos	Gran	Ula	Pru	Jix	Lima				NA
30.05.17	Rhe	NA	07:55:15						sli															NA
30.05.17	Rhe	NA	07:55:28			spbpu									Umt	Gran	Gla	Bos						NA
30.05.17	Gran	NA	07:55:35				sli								Umt	Gla	Bos							NA
30.05.17	Gla	NA	07:56:04					sli							Gran	Bos								NA
30.05.17	Rhe	NA	07:56:14							ali														NA
30.05.17	Gene	NA	07:56:20									sli			Rhe									NA
30.05.17	Gene	NA	07:56:25										apu		Rhe									NA
30.05.17	Gene	NA	07:56:28										sli		Rhe									NA
30.05.17	Gla	NA	07:56:33					sli							Ula	Pru	Umt	Bos	Gran					NA
30.05.17	Gene	NA	07:56:34								sli				Rhe									NA
30.05.17	Rhe	NA	07:56:37							srtpu					Gene									NA
30.05.17	Gene	NA	07:56:48										apu		Rhe									NA
30.05.17	Gene	NA	07:56:52										apu		Rhe									NA
30.05.17	Gran	NA	07:56:54					sli							Bos	Pru	Umt	Gla						NA
30.05.17	Umt	NA	07:56:57				sli								Pru	Bos	Gran	Gla						NA
30.05.17	Gran	NA	07:57:23					sli							Bos	Gla	Pru							NA
30.05.17	Gran	NA	07:57:33			slipu									Bos	Pru	Gla	Umt	Pro	Jix	Ula	Lima		NA
30.05.17	Gran	NA	07:58:06						sli						Bos	Pru	Gla	Umt	Pro	Jix	Ula	Lima		NA
30.05.17	Gla	NA	07:58:06					sli							Bos	Pru	Gran	Umt	Pro	Jix	Ula	Lima		NA
30.05.17	Umt	NA	07:58:32										sli											NA
30.05.17	Gran	NA	07:58:55					sli							Bos	Pru	Umt	Pro	Jix	Ula	Lima			NA
30.05.17	Umt	NA	07:58:56							sli														NA
30.05.17	Gene	NA	07:59:17								sli				Umt									NA
30.05.17	Gran	NA	07:59:31						spu						Bos	Pru	Jix	Pro						NA
30.05.17	Gene	NA	07:59:33									spbpu												NA
30.05.17	Gene	NA	07:59:46										ali											NA
30.05.17	Gene	NA	07:59:51										sli		Umt									NA
30.05.17	Umt	NA	08:00:14					sli							Jix	Gran	Xala							NA
30.05.17	Gran	NA	08:00:31					sli							Umt	Bela	Lima							NA
30.05.17	Gran	NA	08:00:55			srtpu									Bela	Xala	Ula							NA
30.05.17	Gran	NA	08:01:21				spu								Bela	Ula								NA
30.05.17	Gene	NA	08:01:47										apu											NA
30.05.17	Gene	NA	08:01:56										sli											NA
30.05.17	Gene	NA	08:02:04									sli												NA
30.05.17	Jix	NA	08:02:05						srtpu						Gran	Gla								NA
30.05.17	Gene	NA	08:02:08								sli													NA
30.05.17	Gene	NA	08:02:20							sli														NA
30.05.17	Gran	NA	08:03:10				sli								Xian	Umt	Pru	Bela	Bos					NA
30.05.17	Xian	NA	08:03:27					sli							Gran	Umt	Pru	Bela	Bos					NA
30.05.17	Gla	NA	08:03:32												Gran	Xian	Pru	Umt	Jix					NA
30.05.17	Xian	NA	08:04:07					sli							Gla	Gran	Umt	Bela	Xala					NA
30.05.17	Gla	NA	08:04:10						sli						Gran	Xian	Umt	Bela	Xala					NA
30.05.17	Gran	NA	08:04:14				sli								Gla	Xian	Umt	Bela	Xala					NA
30.05.17	Xala	NA	08:04:19	08:04:19											Gla	Gran	Umt	Bela	Xian					NA
30.05.17	Gran	NA	08:04:26						sli						Gla	Xala	Umt	Bela	Xian					NA
30.05.17	Xala	NA	08:04:27					sli							Gla	Gran	Umt	Bela	Xian					NA
30.05.17	Gene	NA	08:04:36									sli												NA
30.05.17	Gene	NA	08:04:40								sli													NA
30.05.17	Gene	NA	08:04:55									spu												NA
30.05.17	Gene	NA	08:05:06							sli														NA
30.05.17	Gran	NA	08:05:25					sli							Xian	Xala	Umt	Bela						NA
30.05.17	Xian	NA	08:05:27						sli						Gran	Xala	Umt	Bela	Jix					NA
30.05.17	Jix	NA	08:05:37						apu						Gran	Xala	Bos	Bela	Pru	Xian				NA
30.05.17	Jix	NA	08:05:39						apu						Gran	Xala	Bos	Bela	Pru	Xian				NA
30.05.17	Jix	NA	08:05:41						apu						Gran	Xala	Bos	Bela	Pru	Xian				NA
30.05.17	Umt	NA	08:06:16				srtpu								Xian	Xala	Bos	Bela	Jix	Pru				NA
30.05.17	Gla	NA	08:06:45			sli									Xian	Xala	Bos	Bela	Jix	Pru	Umt			NA
30.05.17	Xian	NA	08:07:30			spu									Umt	Xala	Bela	Jix						NA
30.05.17	Xala	NA	08:08:28				spu								Upps	Xian	Umt							NA
30.05.17	Xian	NA	08:08:47			srtpu									Pru	Umt	Upps	Umt						NA
30.05.17	Upps	NA	08:09:17					sli							Xian	Pru	Umt							NA
30.05.17	Upps	NA	08:10:02					sli							Xian	Umt	Bela							NA
30.05.17	Umt	NA	08:10:31			spu									Xian	Bela	Upps							NA
30.05.17	Umt	NA	08:10:42						sli						Upps									NA
30.05.17	Xian	NA	08:11:00						sli						Upps	Umt								NA
30.05.17	Upps	NA	08:11:27					sli							Xian	Umt								NA
30.05.17	Umt	NA	08:11:31						spu						Xian	Upps								NA
30.05.17	Xian	NA	08:11:37				srtpu								Umt	Upps								NA
30.05.17	Xian	NA	08:12:02			sli									Upps	Umt	Bos							NA
30.05.17	Upps	NA	08:12:22					sli							Umt	Xian	Bos							NA
30.05.17	Upps	NA	08:12:56					sli							Umt	Xian	Jix	Bela						NA
30.05.17	Umt	NA	08:13:06				sli								Upps	Xian	Jix	Bela						NA
30.05.17	Upps	NA	08:13:10				sli								Jix	Xian	Bela	Zan						NA
30.05.17	Xian	NA	08:13:37						sli						Jix	Bos	Bela	Zan						NA
30.05.17	Xian	NA	08:13:41						sli						Jix	Bos	Bela	Zan						NA
30.05.17	Xian	NA	08:14:20				srtpu								Jix	Bos	Bela	Zan						NA
30.05.17	Xian	NA	08:14:25						sli						Upps	Bos	Bela	Zan	Umt	Jix				NA
30.05.17	Upps	NA	08:14:33					sli							Jix	Bos	Bela	Zan	Umt					NA
30.05.17	Upps	NA	08:14:43				sli								Jix	Bos	Bela	Zan	Umt					NA
30.05.17	Xian	NA	08:15:01						ali						Upps	Umt	Jix	Bela						NA
30.05.17	Xian	NA	08:15:02						sli						Upps	Umt	Jix	Bela						NA
30.05.17	Upps	NA	08:15:05					sli							Xian	Umt	Jix	Bela						NA
30.05.17	Upps	NA	08:15:14			sli									Xian	Umt	Jix	Bela						NA
05.06.17	Gene	NA	06:45:54							sli														NA
05.06.17	Gene	NA	06:46:10								ali													NA
05.06.17	Gene	NA	06:46:12								ali													NA
05.06.17	Gene	NA	06:46:12								sli													NA
05.06.17	Jix	NA	06:46:16						spu															NA
05.06.17	Gene	NA	06:46:26									sli			Xian	Gran	Xala							NA
05.06.17	Jix	NA	06:46:29					spu																NA
05.06.17	Gene	NA	06:46:54			sli									Jix									NA
05.06.17	Gene	NA	06:47:07				ali								Jix									NA
05.06.17	Gene	NA	06:47:37								sli				Xian	Gran								NA
05.06.17	Gene	NA	06:47:49							ali					Xian	Gran								NA
05.06.17	Gene	NA	06:47:51							sli					Xian	Gran								NA
05.06.17	Jix	NA	06:47:56			ali																		NA
05.06.17	Jix	NA	06:47:57			sli																		NA
05.06.17	Gene	NA	06:48:02										sli		Xian	Gran								NA
05.06.17	Jix	NA	06:48:05						spu						Gene									NA
05.06.17	Jix	NA	06:48:09					spu							Gene	Gran								NA
05.06.17	Jix	NA	06:48:25				sli								Gene	Gran								NA
05.06.17	Gene	NA	06:48:29									sli			Twe	Gran								NA
05.06.17	Gla	NA	06:48:34			sli									Jix	Gran								NA
05.06.17	Gla	NA	06:48:40			sli									Jix	Gran	Twe							NA
05.06.17	Gene	NA	06:49:29			sli									Jix	Gran	Twe							NA
05.06.17	Gene	NA	06:49:55				sli								Jix	Gran	Twe	Gla						NA
05.06.17	Gene	NA	06:50:12							ali					Twe	Gran								NA
05.06.17	Gene	NA	06:50:13							sli					Twe	Gran	Xian							NA
05.06.17	Gene	NA	06:50:22								sli				Twe	Gran	Xian							NA
05.06.17	Gene	NA	06:50:23									sli			Twe	Gran	Xian							NA
05.06.17	Jix	NA	06:50:28						ali						Gla									NA
05.06.17	Jix	NA	06:50:36						apu						Gla									NA
05.06.17	Jix	NA	06:50:38						ali						Gla									NA
05.06.17	Gene	NA	06:50:41										sli		Twe	Gran	Xian							NA
05.06.17	Jix	NA	06:50:45						spu						Gla									NA
05.06.17	Gla	NA	06:50:49			sli									Jix	Gran								NA
05.06.17	Jix	NA	06:50:50					spu							Gla	Gran								NA
05.06.17	Jix	NA	06:50:58				sli								Gla	Gran								NA
05.06.17	Gene	NA	06:51:13							sli					Xian	Gran								NA
05.06.17	Gene	NA	06:51:22								sli				Xian	Gran								NA
05.06.17	Gran	NA	06:51:25			spu									Jix	Gla								NA
05.06.17	Gene	NA	06:51:35									sli			Xian	Twe								NA
05.06.17	Gene	NA	06:51:46										sli		Jix									NA
05.06.17	Gran	NA	06:51:53				sli								Rhe									NA
05.06.17	Rhe	NA	06:52:02				sli																	NA
05.06.17	Rhe	NA	06:52:53				sli								Xian									NA
05.06.17	Gene	NA	06:53:09							sli					Xala									NA
05.06.17	Gene	NA	06:53:19								sli				Xala									NA
05.06.17	Xian	NA	06:53:27				sli								Rhe									NA
05.06.17	Gene	NA	06:53:29										sli		Xala	Lima								NA
05.06.17	Gene	NA	06:53:39									sli			Xala	Lima	Jix							NA
05.06.17	Xian	NA	06:54:11			sli									Rhe									NA
05.06.17	Rhe	NA	06:54:14				sli								Xian									NA
05.06.17	Rhe	NA	06:54:19						sli						Xian									NA
05.06.17	Xian	NA	06:54:32					spu							Jix									NA
05.06.17	Xian	NA	06:54:32					sli							Jix									NA
05.06.17	Rhe	NA	06:54:39						srt						Jix									NA
05.06.17	Gene	NA	06:55:11							sli					Gran	Jix								NA
05.06.17	Rhe	NA	06:55:20						srtpu						Xian									NA
05.06.17	Gene	NA	06:55:33										sli		Gran	Jix								NA
05.06.17	Gene	NA	06:55:41									sli												NA
05.06.17	Gran	NA	06:55:43							sli					Gene									NA
05.06.17	Gene	NA	06:56:24							sli					Gran	Jix								NA
05.06.17	Rhe	NA	06:56:36					sli							Xian	Gaya	Gran							NA
05.06.17	Xian	NA	06:56:38			sli									Rhe	Gaya	Gran							NA
05.06.17	Rhe	NA	06:56:43						srtpu						Xian	Gaya	Gran							NA
05.06.17	Gene	NA	06:56:46								apu				Gran	Jix								NA
05.06.17	Xian	NA	06:56:47					srtpu							Rhe	Gaya	Gran							NA
05.06.17	Gene	NA	06:56:54								sli				Gran	Jix								NA
05.06.17	Gene	NA	06:57:10									sli			Jix									NA
05.06.17	Gene	NA	06:57:20										ali		Jix									NA
05.06.17	Gene	NA	06:57:21										sli		Jix									NA
05.06.17	Gran	NA	06:57:46			sli																		NA
05.06.17	Rhe	NA	06:57:52										srtpu		Gene	Xian	Jix							NA
05.06.17	Gene	NA	06:58:04									sli			Gran	Xian	Rhe	Jix						NA
05.06.17	Rhe	NA	06:58:10				spbpu																	NA
05.06.17	Rhe	NA	06:58:15			srtpu																		NA
05.06.17	Rhe	NA	06:58:18						sli															NA
05.06.17	Rhe	NA	06:58:24					srtpu							Xian	Xala								NA
05.06.17	Xala	NA	06:58:44			sli									Xian	Gran								NA
05.06.17	Xala	NA	06:59:03			sli									Gran									NA
05.06.17	Rhe	NA	06:59:10									srtpu			Gene	Jix	Gran							NA
05.06.17	Gene	NA	06:59:11								ali				Rhe	Jix	Gran							NA
05.06.17	Gene	NA	06:59:16								sli				Rhe	Jix	Gran							NA
05.06.17	Xian	NA	06:59:17					sli							Xala	Gran								NA
05.06.17	Rhe	NA	06:59:18										spu		Gene	Jix	Gran							NA
05.06.17	Xian	NA	06:59:24						srtpu						Xala	Gran								NA
05.06.17	Xian	NA	06:59:44					sli							Xala	Gran								NA
05.06.17	Gene	NA	07:00:00							ali					Rhe	Jix	Gran							NA
05.06.17	Gene	NA	07:00:01							sli					Rhe	Jix	Gran							NA
05.06.17	Xala	NA	07:00:13				sli								Xian									NA
05.06.17	Xala	NA	07:00:30				sli								Xian	Rhe								NA
05.06.17	Gene	NA	07:02:04							sli					Rhe									NA
05.06.17	Rhe	NA	07:02:04										srtpu		Gene									NA
05.06.17	Rhe	NA	07:02:57									srtpu			Gene									NA
05.06.17	Rhe	NA	07:03:11									srtpu			Gene									NA
05.06.17	Xian	NA	07:03:13				srtpu								Jix	Xala								NA
05.06.17	Rhe	NA	07:03:31						sli						Xian	Xala	Jix							NA
05.06.17	Xian	NA	07:03:35			sli									Rhe	Xala	Jix							NA
05.06.17	Rhe	NA	07:03:39					srtpu							Xian	Xala	Jix							NA
05.06.17	Rhe	NA	07:03:58								srtpu				Gene									NA
05.06.17	Rhe	NA	07:04:07							apu					Gene									NA
05.06.17	Rhe	NA	07:04:11							srtpu					Gene									NA
05.06.17	Rhe	NA	07:04:16										sli		Xian	Xala								NA
05.06.17	Twe	NA	07:04:34	07:04:34	Drawer																			NA
05.06.17	Gene	NA	07:04:38									sli			Xian									NA
05.06.17	Xian	NA	07:05:25										sli		Twe	Gene								NA
05.06.17	Gene	NA	07:05:41								sli													NA
05.06.17	Gene	NA	07:05:47									sli												NA
05.06.17	Gene	NA	07:05:53							sli					Twe	Xian	Gaya	Xala						NA
05.06.17	Gene	NA	07:06:54							sli														NA
05.06.17	Gene	NA	07:07:11										sli		Gaya	Rhe	Xala							NA
05.06.17	Gene	NA	07:07:18									sli			Gaya	Rhe	Xala							NA
05.06.17	Gene	NA	07:07:24								sli				Gaya	Rhe	Xala							NA
05.06.17	Rhe	NA	07:08:14				ali								Xian	Gene								NA
05.06.17	Rhe	NA	07:08:16				sli								Xian	Gene								NA
05.06.17	Rhe	NA	07:08:36						srtpu															NA
05.06.17	Gene	NA	07:08:38			sli									Rhe									NA
05.06.17	Rhe	NA	07:08:41					srtpu							Xian	Gene								NA
05.06.17	Gene	NA	07:09:09							sli					Gaya	Bos	Xala							NA
05.06.17	Gene	NA	07:09:23								sli				Xala									NA
05.06.17	Gene	NA	07:09:34										sli											NA
05.06.17	Gene	NA	07:09:42									sli			Rhe	Bos	Xian	Xala	Ula	Renn				NA
05.06.17	Xian	NA	07:12:02			spu									Bos	Rhe	Umt							NA
05.06.17	Gene	NA	07:13:15										sli		Umt									NA
05.06.17	Umt	NA	07:14:00										apu		Gene	Xian								NA
05.06.17	Xian	NA	07:17:42					sli							Renn	Rhe								NA
05.06.17	Gene	NA	07:18:03												Xian									NA
05.06.17	Gene	NA	07:18:09				sli																	NA
05.06.17	Rhe	NA	07:18:30									srtpu			Gaya	Gran								NA
05.06.17	Xian	NA	07:18:41						slipu						Gene									NA
05.06.17	Gran	NA	07:18:44							sli					Gaya	Rhe	Upps							NA
05.06.17	Gene	NA	07:18:58								sli				Gaya	Rhe	Gran							NA
05.06.17	Xian	NA	07:19:09				ali																	NA
05.06.17	Xian	NA	07:19:09				sli																	NA
05.06.17	Gene	NA	07:19:12										sli		Gaya	Rhe								NA
05.06.17	Xian	NA	07:19:14				sli																	NA
05.06.17	Gene	NA	07:19:28																					NA
05.06.17	Gaya	NA	07:19:36							sli														NA
05.06.17	Gaya	NA	07:19:59							sli					Gran									NA
05.06.17	Gran	NA	07:20:11								sli													NA
05.06.17	Gene	NA	07:20:16							sli					Gaya	Upps								NA
05.06.17	Gran	NA	07:20:25									sli												NA
05.06.17	Rhe	NA	07:21:52									sli			Gene	Xian								NA
05.06.17	Rhe	NA	07:22:08								srtpu				Gene	Xian								NA
05.06.17	Gene	NA	07:22:17							sli					Rhe	Xian								NA
05.06.17	Rhe	NA	07:22:28										srtpu		Gene	Xian								NA
05.06.17	Gla	NA	07:22:34							sli					Gene									NA
05.06.17	Gla	NA	07:23:44							sli					Gene									NA
05.06.17	Gla	NA	07:24:07							sli					Gene	Rhe								NA
05.06.17	Gla	NA	07:24:35				sli								Gene	Twe								NA
05.06.17	Gene	NA	07:29:08							sli					Reva	Tir	Gran	Bela						NA
05.06.17	Rhe	NA	07:34:54								spbpu				Reva									NA
05.06.17	Reva	NA	07:35:40									sli			Roma									NA
05.06.17	Reva	NA	07:36:32			sli																		NA
05.06.17	Reva	NA	07:37:07			srtpu									Gla									NA
05.06.17	Jix	NA	07:37:18										apu											NA
05.06.17	Jix	NA	07:38:57						spu						Reva									NA
05.06.17	Jix	NA	07:39:02				sli								Reva	Rhe								NA
05.06.17	Reva	NA	07:39:35									ali												NA
05.06.17	Jix	NA	07:40:02					apu																NA
05.06.17	Jix	NA	07:40:10					spu							Gran	Tir								NA
05.06.17	Jix	NA	07:40:43						spu						Gran	Tir								NA
05.06.17	Reva	NA	07:41:42				sli								Jix	Tir	Uji							NA
05.06.17	Reva	NA	07:42:15				sli								Jix	Tir	Uji							NA
05.06.17	Jix	NA	07:44:07			ali																		NA
05.06.17	Jix	NA	07:44:08			sli																		NA
05.06.17	Jix	NA	07:44:12					spu																NA
05.06.17	Reva	NA	07:44:14				sli								Jix	Gene								NA
05.06.17	Jix	NA	07:44:18						apu						Gene									NA
05.06.17	Jix	NA	07:44:19						spu						Gene									NA
05.06.17	Gene	NA	07:44:42			sli																		NA
05.06.17	Zan	NA	07:45:05	07:45:05	Lid																			NA
05.06.17	Jix	NA	07:46:17							spu					Zan	Pret	Upps							NA
05.06.17	Jix	NA	07:46:27					apu							Reva									NA
05.06.17	Reva	NA	07:46:30						sli						Jix									NA
05.06.17	Reva	NA	07:47:05					spu							Jix									NA
05.06.17	Jix	NA	07:47:07						ali						Reva									NA
05.06.17	Upps	NA	07:48:42				sli								Reva	Jix								NA
05.06.17	Jix	NA	07:51:01								spu				Reva	Pret	Upps							NA
05.06.17	Jix	NA	07:51:07							spu					Reva	Pret	Upps							NA
05.06.17	Xian	NA	07:51:58			sli									Upps									NA
05.06.17	Upps	NA	07:52:01				sli								Xian									NA
05.06.17	Upps	NA	07:52:32			sli																		NA
05.06.17	Xian	NA	07:52:45									sli			Prai									NA
05.06.17	Upps	NA	07:53:04			sli																		NA
05.06.17	Xian	NA	07:53:10										spu		Prai									NA
05.06.17	Upps	NA	07:53:17				sli								Tir									NA
05.06.17	Xian	NA	07:53:36									spbpu			Prai									NA
05.06.17	Xian	NA	07:53:42								spbpu				Prai	Upps								NA
05.06.17	Upps	NA	07:53:49							sli					Reva									NA
05.06.17	Xian	NA	07:54:02					sli							Tir	Reva								NA
05.06.17	Xian	NA	07:54:22						sli															NA
05.06.17	Jix	NA	07:56:28										sli		Reva	Upps								NA
05.06.17	Reva	NA	07:57:48						sli															NA
08.06.17	Jix	NA	06:52:41			spu																		NA
08.06.17	Rhe	NA	06:53:35				apu																	NA
08.06.17	Rhe	NA	06:53:39				sli																	NA
08.06.17	Rhe	NA	06:53:57					ali																NA
08.06.17	Rhe	NA	06:53:58					sli																NA
08.06.17	Rhe	NA	06:54:10			sli																		NA
08.06.17	Jix	NA	06:54:21							ali					Gla									NA
08.06.17	Rhe	NA	06:54:25						sli															NA
08.06.17	Jix	NA	06:54:33									sli			Gla	Ula								NA
08.06.17	Gla	NA	06:54:52							sli					Jix									NA
08.06.17	Gla	NA	06:54:58								sli				Jix									NA
08.06.17	Jix	NA	06:55:07										spbpu		Gla	Ula								NA
08.06.17	Jix	NA	06:55:30			spu																		NA
08.06.17	Gene	NA	06:55:45								sli				Gran									NA
08.06.17	Gene	NA	06:56:14								sli				Gran									NA
08.06.17	Gran	NA	06:57:01							sli					Gene	Gla								NA
08.06.17	Rhe	NA	06:57:04			spu									Jix									NA
08.06.17	Gran	NA	06:57:06							sli					Gene	Gla								NA
08.06.17	Rhe	NA	06:57:08			spu																		NA
08.06.17	Rhe	NA	06:57:26					sli																NA
08.06.17	Rhe	NA	06:57:32																					NA
08.06.17	Rhe	NA	06:58:08								srtpu				Gene	Gla	Gran	Can						NA
08.06.17	Rhe	NA	06:58:16									srtpu			Gene	Gla	Gran	Can						NA
08.06.17	Rhe	NA	06:58:21										sli		Gene	Gla	Gran	Can						NA
08.06.17	Rhe	NA	06:58:31							spu					Gene	Gla	Gran	Can						NA
08.06.17	Gran	NA	07:00:28										sli		Jix	Gene	Gla	Can						NA
08.06.17	Gran	NA	07:00:44							sli					Jix	Gene	Gla	Can						NA
08.06.17	Jix	NA	07:00:51								sli				Gran	Gene	Gla	Can						NA
08.06.17	Jix	NA	07:01:13									spu			Gran	Gene	Gla	Can						NA
08.06.17	Gran	NA	07:01:14										spu		Jix	Gene	Gla	Can						NA
08.06.17	Rhe	NA	07:01:38				sli								Bela									NA
08.06.17	Rhe	NA	07:01:48						srtpu						Bela									NA
08.06.17	Gran	NA	07:02:07								sli				Jix	Gla								NA
08.06.17	Rhe	NA	07:02:08						apu															NA
08.06.17	Rhe	NA	07:02:12						srtpu															NA
08.06.17	Gran	NA	07:02:30												Jix	Gla								NA
08.06.17	Jix	NA	07:02:36										spu		Gran	Gla								NA
08.06.17	Rhe	NA	07:02:55					srtpu							Bela									NA
08.06.17	Jix	NA	07:03:05									spu			Gran									NA
08.06.17	Gran	NA	07:03:36									sli			Jix									NA
08.06.17	Gran	NA	07:03:47									sli			Jix									NA
08.06.17	Gran	NA	07:03:57									sli			Jix									NA
08.06.17	Gran	NA	07:04:38									sli			Jix									NA
08.06.17	Gran	NA	07:04:53							sli					Rhe	Jix								NA
08.06.17	Rhe	NA	07:05:05								sli				Gran	Jix								NA
08.06.17	Rhe	NA	07:06:37						srtpu															NA
08.06.17	Rhe	NA	07:06:42			srtpu									Gran	Bela	Can	Jix						NA
08.06.17	Gran	NA	07:06:42				sli								Rhe	Bela	Can	Jix						NA
08.06.17	Rhe	NA	07:06:58					sli																NA
08.06.17	Gran	NA	07:07:36							slipu					Upps									NA
08.06.17	Gran	NA	07:07:49								srtpu				Upps									NA
08.06.17	Gran	NA	07:08:09									sli			Upps	Gla								NA
08.06.17	Gla	NA	07:08:18										sli		Upps	Gran								NA
08.06.17	Jix	NA	07:09:07						spu						Gla	Can								NA
08.06.17	Jix	NA	07:09:11					spu							Gla	Can								NA
08.06.17	Jix	NA	07:09:20				spu								Gla	Bela								NA
13.06.17	Gene	NA	06:46:49								srtli				Umt	Gran								NA
13.06.17	Gene	NA	06:46:59							sli					Umt	Gran								NA
13.06.17	Gene	NA	06:47:16									sli												NA
13.06.17	Rhe	NA	06:48:43						sli						Reva									NA
13.06.17	Rhe	NA	06:48:48			spu									Reva									NA
13.06.17	Rhe	NA	06:49:03				srtpu								Reva									NA
13.06.17	Rhe	NA	06:49:17					srtpu							Reva	Gran								NA
13.06.17	Gran	NA	06:49:42								spu				Gla	Gene								NA
13.06.17	Gran	NA	06:50:04							sli					Gla	Gene								NA
13.06.17	Gran	NA	06:50:05							sli					Gla	Gene								NA
13.06.17	Gran	NA	06:50:07							sli					Gla	Gene								NA
13.06.17	Gene	NA	06:50:21							sli					Gla	Gran								NA
13.06.17	Gene	NA	06:51:43								sli				Gla									NA
13.06.17	Gene	NA	06:51:54							sli					Gla									NA
13.06.17	Rhe	NA	06:52:32				srtpu								Reva									NA
13.06.17	Gene	NA	06:53:12									sli			Gla									NA
13.06.17	Gene	NA	06:57:19							sli					Gran	Rhe								NA
13.06.17	Gran	NA	06:57:29								ali				Gene	Rhe								NA
13.06.17	Gene	NA	06:57:32									sli			Gran	Rhe								NA
13.06.17	Gran	NA	06:57:35								sli				Gene	Rhe								NA
13.06.17	Gene	NA	06:57:36										sli			Rhe								NA
13.06.17	Rhe	NA	06:58:10			sli																		NA
13.06.17	Rhe	NA	06:58:18				srtpu																	NA
13.06.17	Rhe	NA	06:58:25					sli							Gran									NA
13.06.17	Rhe	NA	06:58:32					artpu							Gran									NA
13.06.17	Rhe	NA	06:58:34					artpu							Gran									NA
13.06.17	Rhe	NA	06:58:40					srtpu							Gran									NA
13.06.17	Rhe	NA	06:58:54						artpu															NA
13.06.17	Rhe	NA	06:59:12						srtpu															NA
13.06.17	Gene	NA	06:59:29								ali				Gran									NA
13.06.17	Jix	NA	07:01:19				spu								Reva	Can								NA
13.06.17	Jix	NA	07:01:25					spu							Can	Gran								NA
13.06.17	Jix	NA	07:01:39						spu						Reva	Gran	Can							NA
13.06.17	Reva	NA	07:01:56			sli									Jix	Gran	Can							NA
13.06.17	Rhe	NA	07:02:34									apu			Gran	Gene	Umt	Bos	Ula	Gla	Tir			NA
13.06.17	Rhe	NA	07:02:38									artpu			Gran	Gene	Umt	Bos	Ula	Gla	Tir			NA
13.06.17	Rhe	NA	07:02:40									spu			Gran	Gene	Umt	Bos	Ula	Gla	Tir			NA
13.06.17	Gene	NA	07:02:43							sli					Gran	Umt	Bos	Ula	Gla	Tir				NA
13.06.17	Gene	NA	07:02:47								sli				Gran	Rhe	Umt	Bos	Ula	Gla	Tir			NA
13.06.17	Rhe	NA	07:02:50										srtli		Gran	Gene	Umt	Bos	Ula	Gla	Tir			NA
13.06.17	Jix	NA	07:03:25			sli									Rey									NA
13.06.17	Jix	NA	07:03:30				spu								Rey									NA
13.06.17	Jix	NA	07:03:37					spu							Rey									NA
13.06.17	Jix	NA	07:03:47						spu						Rey									NA
13.06.17	Jix	NA	07:06:46			sli																		NA
13.06.17	Jix	NA	07:06:51						apu															NA
13.06.17	Jix	NA	07:06:55						sli															NA
13.06.17	Jix	NA	07:06:55						sli															NA
13.06.17	Jix	NA	07:07:00					spu																NA
13.06.17	Jix	NA	07:07:04				spu																	NA
13.06.17	Xian	NA	07:08:01							sli					Jix	Umt	Gaya	Rey	Tir					NA
13.06.17	Xian	NA	07:08:08								sli				Jix	Umt	Gaya	Rey	Tir					NA
13.06.17	Xian	NA	07:08:14									srtpu			Jix	Umt	Gaya	Rey	Tir					NA
13.06.17	Xian	NA	07:08:19										srtpu		Jix	Umt	Gaya	Rey	Tir					NA
13.06.17	Jix	NA	07:10:05				spu																	NA
13.06.17	Jix	NA	07:10:08			spu																		NA
13.06.17	Jix	NA	07:10:14						apu															NA
13.06.17	Jix	NA	07:10:57						sli															NA
13.06.17	Jix	NA	07:11:00			apu																		NA
13.06.17	Jix	NA	07:11:06																					NA
13.06.17	Jix	NA	07:11:33				apu																	NA
13.06.17	Jix	NA	07:11:50			ali																		NA
13.06.17	Gaya	NA	07:12:27							apu					Gran	Gene	Xian							NA
13.06.17	Gene	NA	07:12:47								sli				Gaya	Gran	Xian	Umt						NA
13.06.17	Gene	NA	07:13:52								sli				Gaya	Umt	Jix	Gran	Tir					NA
13.06.17	Gene	NA	07:14:13							sli					Gaya	Umt	Gran							NA
13.06.17	Gene	NA	07:14:19									sli			Gaya	Umt	Gran							NA
13.06.17	Jix	NA	07:14:23			ali																		NA
13.06.17	Gene	NA	07:14:33										sli		Gla	Gran	Umt							NA
13.06.17	Jix	NA	07:14:35			srtpu																		NA
13.06.17	Jix	NA	07:14:47						srtli															NA
13.06.17	Jix	NA	07:14:52					spu																NA
13.06.17	Gla	NA	07:15:08										sli		Gene	Gran	Gaya	Xian						NA
13.06.17	Jix	NA	07:15:17				spu																	NA
13.06.17	Xian	NA	07:16:24										sli		Gla	Tir	Gene	Umt	Gran					NA
13.06.17	Xian	NA	07:16:37												Gla	Tir	Gene	Umt	Gran					NA
13.06.17	Gene	NA	07:17:21												Umt	Jix	Tir	Xian						NA
13.06.17	Gene	NA	07:17:27							sli					Umt	Jix	Tir	Xian						NA
13.06.17	Jix	NA	07:17:40				spu																	NA
13.06.17	Jix	NA	07:17:44			spu																		NA
13.06.17	Jix	NA	07:17:52						srtli															NA
13.06.17	Gene	NA	07:17:57										sli		Umt	Jix	Tir	Xian	Gla					NA
13.06.17	Jix	NA	07:18:13					spu																NA
13.06.17	Jix	NA	07:20:39			sli																		NA
13.06.17	Xian	NA	07:22:34								sli				Umt									NA
13.06.17	Gene	NA	07:22:40							sli					Umt	Xian								NA
13.06.17	Gene	NA	07:22:46										sli		Umt	Gla	Gran	Bos	Tir	Lima				NA
13.06.17	Gene	NA	07:22:57									sli			Umt	Gla	Gran	Bos	Tir	Lima				NA
13.06.17	Xian	NA	07:23:14										sli		Umt	Gla	Gran	Bos	Tir	Lima				NA
13.06.17	Xian	NA	07:23:19								sli				Umt	Gla	Gran	Bos	Tir	Lima				NA
13.06.17	Jix	NA	07:25:22			ali									Gla	Gran								NA
13.06.17	Jix	NA	07:25:25			spu									Gla	Gran								NA
13.06.17	Jix	NA	07:25:30				spu								Gla	Gran								NA
13.06.17	Jix	NA	07:25:37					spu							Gla	Gran								NA
13.06.17	Jix	NA	07:25:42						spu						Gla	Gran								NA
13.06.17	Gene	NA	07:27:20									sli			Upps	Gla	Bos	Umt	Xian	Lima				NA
13.06.17	Gene	NA	07:27:28								sli				Upps	Gla	Bos	Umt	Xian	Lima				NA
13.06.17	Gene	NA	07:27:33							sli					Upps	Gla	Bos	Umt	Xian	Lima				NA
13.06.17	Gene	NA	07:27:46										sli		Gran	Gla	Ula	Bos	Xian	Umt				NA
13.06.17	Gran	NA	07:28:08										sli		Gla	Ula	Bos	Xian	Umt					NA
13.06.17	Gla	NA	07:29:42								sli				Upps	Ula	Bos	Umt	Gene					NA
13.06.17	Jix	NA	07:32:06										spu		Gene	Gran	Bos							NA
13.06.17	Jix	NA	07:33:35								spu				Tir	Gran	Lima							NA
13.06.17	Jix	NA	07:33:54							spu					Tir	Gran	Lima	Upps						NA
13.06.17	Gene	NA	07:36:18							sli					Gran	Upps								NA
13.06.17	Gene	NA	07:36:22								sli				Gran	Upps	Lima	Tir	Umt					NA
13.06.17	Gene	NA	07:36:33									sli			Gran	Upps	Lima	Tir	Umt					NA
13.06.17	Gene	NA	07:36:52						spu															NA
13.06.17	Gene	NA	07:36:55						sli															NA
13.06.17	Gene	NA	07:37:01			sli																		NA
13.06.17	Jix	NA	07:37:01										spu		Gran	Upps	Tir	Umt						NA
13.06.17	Gene	NA	07:37:12				sli																	NA
13.06.17	Gene	NA	07:37:19					sli																NA
13.06.17	Upps	NA	07:42:26								sli				Gran	Umt	Bos							NA
13.06.17	Gene	NA	07:42:29				sli																	NA
13.06.17	Jix	NA	07:45:46												Upps	Ula	Gran	Gene						NA
13.06.17	Jix	NA	07:46:15					spu																NA
13.06.17	Jix	NA	07:46:24				spu																	NA
13.06.17	Jix	NA	07:46:32			spu																		NA
13.06.17	Xian	NA	07:48:45			sli									Gene									NA
13.06.17	Jix	NA	07:48:49							apu					Upps									NA
13.06.17	Gene	NA	07:48:55						sli															NA
13.06.17	Gene	NA	07:49:04					sli																NA
13.06.17	Gene	NA	07:49:13				sli																	NA
13.06.17	Gran	NA	07:49:59									sli			Upps	Xian	Tir							NA
13.06.17	Gran	NA	07:50:14								sli				Upps	Xian	Ula							NA
13.06.17	Gene	NA	07:50:21								sli				Gran	Upps	Xian	Ula						NA
13.06.17	Xian	NA	07:50:33				sli																	NA
13.06.17	Gene	NA	07:50:34							sli					Gran	Upps	Xian							NA
13.06.17	Xian	NA	07:50:41					sli							Gene	Reva								NA
13.06.17	Gran	NA	07:50:54										sli		Upps	Bos	Ula	Jix						NA
13.06.17	Gene	NA	07:50:58						srtpu															NA
13.06.17	Gran	NA	07:51:58							ali					Upps	Tir	Ula							NA
13.06.17	Gran	NA	07:52:00							slipu					Upps	Tir	Ula							NA
13.06.17	Gene	NA	07:52:03						sli						Xian									NA
13.06.17	Gran	NA	07:52:52									sli			Upps	Bos	Ula							NA
13.06.17	Gran	NA	07:52:57								apu				Upps	Bos	Ula							NA
13.06.17	Xian	NA	07:53:01										spu		Upps	Bos	Ula	Gran						NA
13.06.17	Gran	NA	07:53:02									spu			Upps	Bos	Ula	Xian						NA
13.06.17	Gran	NA	07:53:03									sli			Upps	Bos	Ula	Xian						NA
13.06.17	Xian	NA	07:53:12							sli					Upps	Bos	Ula	Gran						NA
13.06.17	Uji	NA	07:54:20	07:54:15	Back	sli									Rhe									NA
13.06.17	Uji	NA	07:54:44				sli								Rhe									NA
13.06.17	Uji	NA	07:54:53				ali								Rhe									NA
13.06.17	Uji	NA	07:54:56				sli								Rhe									NA
13.06.17	Rhe	NA	07:55:34						sli						Xian	Gran								NA
13.06.17	Rhe	NA	07:55:48					srtpu							Xian	Gran								NA
13.06.17	Rhe	NA	07:55:57			srtpu																		NA
13.06.17	Rhe	NA	07:56:18				ali																	NA
13.06.17	Rhe	NA	07:56:21				sli																	NA
13.06.17	Gran	NA	07:56:53								sli				Gene	Bos								NA
13.06.17	Gran	NA	07:57:01												Tir	Bos								NA
13.06.17	Gene	NA	07:57:04												Tir	Bos								NA
13.06.17	Rhe	NA	07:57:12				sli								Xian									NA
13.06.17	Gene	NA	07:57:14										sli		Gran	Bos								NA
13.06.17	Gran	NA	07:57:46										sli		Bos									NA
13.06.17	Gran	NA	07:57:50								spu				Bos									NA
13.06.17	Gran	NA	07:58:07									sli			Bos	Jix								NA
13.06.17	Gran	NA	07:58:55									sli			Bos	Bela								NA
13.06.17	Gran	NA	07:59:08						sli						Ula	Bos								NA
13.06.17	Gran	NA	07:59:53					spu							Xian									NA
13.06.17	Gran	NA	07:59:58						slipu						Xian									NA
13.06.17	Gran	NA	08:01:02									sli			Jix	Bela								NA
13.06.17	Gran	NA	08:01:05								spu				Jix	Bela								NA
13.06.17	Lima	NA	08:01:08	08:01:08	Lid										Xian									NA
13.06.17	Gran	NA	08:01:13							spu					Jix	Bela								NA
13.06.17	Gran	NA	08:01:15							sli					Jix	Bela								NA
13.06.17	Gran	NA	08:01:20										sli		Jix	Bela								NA
13.06.17	Prai	NA	08:01:51	08:01:28			apu								Xian									NA
13.06.17	Jix	NA	08:02:57										apu		Bela									NA
13.06.17	Jix	NA	08:02:58												Bela	Reva								NA
13.06.17	Rhe	NA	08:04:22								sli				Bela	Jix								NA
13.06.17	Gene	NA	08:04:46						sli						Umt	Rhe								NA
13.06.17	Gran	NA	08:05:37			sli									Umt									NA
13.06.17	Gla	NA	08:08:20				ali								Upps									NA
13.06.17	Gla	NA	08:08:28				sli								Upps									NA
13.06.17	Reva	NA	08:09:12							sli					Jix									NA
13.06.17	Gla	NA	08:09:24					sli							Upps									NA
13.06.17	Gla	NA	08:09:26					sli							Upps	Roma								NA
13.06.17	Reva	NA	08:11:50									sli			Jix									NA
13.06.17	Reva	NA	08:11:53									sli			Jix									NA
13.06.17	Reva	NA	08:12:56							srtli					Jix									NA
13.06.17	Jix	NA	08:13:00									sli												NA
13.06.17	Reva	NA	08:13:01										srtpu											NA
13.06.17	Reva	NA	08:13:19								ali				Jix									NA
13.06.17	Reva	NA	08:13:20								sli				Jix									NA
13.06.17	Xian	NA	08:13:35			sli									Rosl									NA
13.06.17	Xian	NA	08:13:57				sli								Rosl									NA
13.06.17	Xian	NA	08:14:04					sli							Rosl	Pro								NA
13.06.17	Pro	NA	08:14:14	08:14:14	Lid																			NA
13.06.17	Uji	NA	08:14:14								sli													NA
13.06.17	Xian	NA	08:14:21						sli						Rosl	Pro								NA
13.06.17	Reva	NA	08:15:30										ali		Jix	Xian								NA
13.06.17	Jix	NA	08:15:42								spu				Reva	Xian								NA
13.06.17	Uji	NA	08:15:50						sli						Rosl	Pro								NA
13.06.17	Gaya	NA	08:16:32			sli									Xian	Rosl	Uji							NA
13.06.17	Gaya	NA	08:17:42			sli									Rosl	Uji								NA
13.06.17	Rosl	NA	08:20:00	08:20:00	Lid																			NA
17.06.17	Gran	NA	04:44:56						spu						Gene	Jix								NA
17.06.17	Gene	NA	06:51:29								sli				Rhe	Can								NA
17.06.17	Gene	NA	06:51:37							sli					Rhe	Can								NA
17.06.17	Gene	NA	06:51:44									sli			Rhe	Can								NA
17.06.17	Gene	NA	06:51:57										sli		Rhe	Can								NA
17.06.17	Jix	NA	06:57:27						sli						Can									NA
17.06.17	Jix	NA	06:57:41				apu								Can									NA
17.06.17	Jix	NA	06:57:46				sli								Can									NA
17.06.17	Jix	NA	06:58:57						spu						Can									NA
17.06.17	Jix	NA	06:59:02				spu								Can									NA
17.06.17	Jix	NA	06:59:05				sli								Can									NA
17.06.17	Jix	NA	06:59:10			sli									Can									NA
17.06.17	Xian	NA	07:00:41			sli									Can									NA
17.06.17	Xian	NA	07:03:59			sli									Can									NA
17.06.17	Rhe	NA	07:04:00								sli				Can									NA
17.06.17	Xian	NA	07:04:04						sli						Gene	Jix	Gran	Can						NA
17.06.17	Gene	NA	07:04:08				apu								Xian	Jix	Gran	Can						NA
17.06.17	Rhe	NA	07:04:08							sli					Can									NA
17.06.17	Gene	NA	07:04:13				sli								Xian	Jix	Gran	Can						NA
17.06.17	Rhe	NA	07:04:25										srtli		Can									NA
17.06.17	Gene	NA	07:04:36					sli							Xian	Jix	Gran	Can						NA
17.06.17	Rhe	NA	07:04:41									srtpu			Can									NA
17.06.17	Gran	NA	07:04:54				ali								Gene	Jix	Xian	Can						NA
17.06.17	Gran	NA	07:05:03				spu								Gene	Jix	Xian	Can						NA
17.06.17	Rhe	NA	07:05:53									srtli			Can									NA
17.06.17	Gene	NA	07:06:17				sli								Xian	Jix	Can							NA
17.06.17	Gene	NA	07:06:28			sli									Xian	Jix	Can							NA
17.06.17	Gene	NA	07:06:34						sli						Xian	Jix	Can							NA
17.06.17	Gene	NA	07:06:40					sli							Xian	Can								NA
17.06.17	Rhe	NA	07:08:42								ali				Can									NA
17.06.17	Rhe	NA	07:08:43								spbpu				Can	Gene								NA
17.06.17	Rhe	NA	07:08:47									sli			Can	Gene								NA
17.06.17	Gene	NA	07:08:49							sli					Can	Rhe								NA
17.06.17	Xian	NA	07:08:50			sli									Gla	Can								NA
17.06.17	Xian	NA	07:08:54				sli								Jix	Can								NA
17.06.17	Gene	NA	07:08:58										sli		Can									NA
17.06.17	Gla	NA	07:08:59			sli									Jix	Xian	Can							NA
17.06.17	Xian	NA	07:10:06			sli									Gla	Gran	Jix	Umt	Can					NA
17.06.17	Gran	NA	07:10:07				sli								Gla	Xian	Jix	Umt	Can					NA
17.06.17	Gene	NA	07:11:24									sli			Can									NA
17.06.17	Rhe	NA	07:12:55								spu				Can	Gene	Gran							NA
17.06.17	Xian	NA	07:12:59			sli									Gla	Jix								NA
17.06.17	Gene	NA	07:13:06									sli			Can	Rhe	Gran							NA
17.06.17	Gene	NA	07:13:12										sli		Can									NA
17.06.17	Jix	NA	07:15:08			ali									Gla	Can								NA
17.06.17	Jix	NA	07:15:12			ali									Gla	Can								NA
17.06.17	Gene	NA	07:15:29							sli					Can	Gran								NA
17.06.17	Xian	NA	07:17:32			sli									Jix	Gene	Rhe							NA
17.06.17	Xian	NA	07:17:39						sli						Jix	Gene	Rhe							NA
17.06.17	Xian	NA	07:17:45					slipu							Jix	Gene	Rhe							NA
17.06.17	Gene	NA	07:17:55				sli								Jix	Gran	Rhe							NA
17.06.17	Gene	NA	07:18:37						sli						Jix	Gran								NA
17.06.17	Jix	NA	07:19:00						apu						Can									NA
17.06.17	Jix	NA	07:19:05				spu								Can									NA
17.06.17	Jix	NA	07:19:13			spu									Can									NA
17.06.17	Gene	NA	07:20:10			sli									Can	Jix	Gran							NA
17.06.17	Jix	NA	07:24:33			sli									Can	Gene								NA
17.06.17	Jix	NA	07:25:26						apu						Gene									NA
17.06.17	Jix	NA	07:25:41					spu																NA
17.06.17	Jix	NA	07:26:03				spu																	NA
17.06.17	Jix	NA	07:27:31										spu											NA
17.06.17	Xian	NA	07:28:31										sli		Jix									NA
17.06.17	Xian	NA	07:28:38									sli			Jix									NA
17.06.17	Jix	NA	07:28:40								spu				Xian									NA
17.06.17	Xian	NA	07:28:42									sli			Jix									NA
17.06.17	Xian	NA	07:28:58						sli						Jix	Bela	Gene	Gran	Uji					NA
17.06.17	Gene	NA	07:29:09				sli								Xian	Bela		Gran	Uji	Jix	Prai			NA
17.06.17	Gene	NA	07:29:14					sli							Xian	Bela		Gran	Uji	Jix	Prai			NA
17.06.17	Gene	NA	07:29:22			sli									Xian	Bela		Gran	Uji	Jix	Prai			NA
17.06.17	Gene	NA	07:31:14			sli									Gran	Xian	Uji	Jix	Prai	Bela				NA
17.06.17	Gran	NA	07:31:14				ali								Gene	Xian	Uji	Jix	Prai	Bela				NA
17.06.17	Gene	NA	07:31:21				ali								Gran	Xian	Uji	Jix	Prai	Bela				NA
17.06.17	Gene	NA	07:31:24												Gran	Xian	Uji	Jix	Prai	Bela				NA
17.06.17	Gran	NA	07:31:24												Gene	Xian	Uji	Jix	Prai	Bela				NA
17.06.17	Gene	NA	07:31:30						sli						Gran	Xian	Uji	Jix	Prai	Bela				NA
17.06.17	Gran	NA	07:31:52				sli								Gene	Xian	Uji	Jix	Prai	Bela				NA
17.06.17	Xian	NA	07:33:04								srtpu				Gene									NA
17.06.17	Gene	NA	07:33:10							sli					Xian	Gran								NA
17.06.17	Gene	NA	07:33:16									sli			Gran									NA
17.06.17	Gene	NA	07:33:22										sli		Gran									NA
17.06.17	Jix	NA	07:40:36								spu				Gene									NA
17.06.17	Jix	NA	07:40:38									srtli			Gene									NA
17.06.17	Jix	NA	07:40:48							sli					Gene									NA
17.06.17	Jix	NA	07:40:50							spu					Gene									NA
17.06.17	Jix	NA	07:40:56										sli		Gene									NA
17.06.17	Gran	NA	07:43:15						sli						Gene									NA
17.06.17	Gene	NA	07:43:21					sli							Gran									NA
17.06.17	Xian	NA	07:43:58								spbpu				Gene	Gran	Jix							NA
17.06.17	Xian	NA	07:44:25										sli		Gene	Jix								NA
17.06.17	Xian	NA	07:44:36							sli					Gene	Jix								NA
17.06.17	Gran	NA	07:44:52						sli						Gene	Jix								NA
17.06.17	Gran	NA	07:45:06																					NA
17.06.17	Xian	NA	07:47:17			sli																		NA
17.06.17	Xian	NA	07:50:14				sli								Jix									NA
17.06.17	Xian	NA	07:50:34						sli						Jix									NA
17.06.17	Jix	NA	07:50:55				sli																	NA
20.06.17	Jix	NA	06:56:19					spu							Rhe									NA
20.06.17	Rhe	NA	06:57:00			sli																		NA
20.06.17	Rhe	NA	06:57:23						srtpu															NA
20.06.17	Rhe	NA	06:57:40					sli							Reva									NA
20.06.17	Rhe	NA	06:58:23				srtpu								Reva									NA
20.06.17	Rhe	NA	06:59:39				srtpu								Reva									NA
20.06.17	Rhe	NA	06:59:54					sli																NA
20.06.17	Rhe	NA	07:00:10						srtpu						Rey	Reva								NA
20.06.17	Gene	NA	07:00:56							sli					Gla	Gaya	Tir	Pret						NA
20.06.17	Gla	NA	07:00:58										sli		Gene	Gaya	Tir	Pret						NA
20.06.17	Gene	NA	07:01:12								sli				Gla	Gaya	Tir	Pret						NA
20.06.17	Rhe	NA	07:01:16			sli									Rey	Jix								NA
20.06.17	Gene	NA	07:01:51									sli			Gla	Tir	Pret							NA
20.06.17	Rhe	NA	07:02:51						sli						Rey	Jix	Reva							NA
20.06.17	Rhe	NA	07:03:07			srtpu									Rey	Jix	Reva							NA
20.06.17	Gene	NA	07:03:15							sli					Gran	Tir	Pret							NA
20.06.17	Gene	NA	07:03:25										ali		Gran	Tir	Pret							NA
20.06.17	Gene	NA	07:03:26										ali		Gran	Tir	Pret							NA
20.06.17	Gran	NA	07:03:27								ali				Gene	Gaya	Prai	Tir	Pret					NA
20.06.17	Gran	NA	07:03:28								sli				Gene	Gaya	Prai	Tir	Pret					NA
20.06.17	Rhe	NA	07:03:33					sli							Rey	Jix	Reva							NA
20.06.17	Gran	NA	07:03:38							ali					Gene	Gaya	Prai	Tir	Pret					NA
20.06.17	Gene	NA	07:03:39									sli			Gran	Gla	Prai	Tir	Pret					NA
20.06.17	Gran	NA	07:03:55										sli		Gene	Gla	Prai	Tir	Pret					NA
20.06.17	Gran	NA	07:04:49										sli		Gene	Gla	Prai	Tir	Pret					NA
20.06.17	Rhe	NA	07:04:51					ali							Rey	Jix	Reva							NA
20.06.17	Rhe	NA	07:05:00					sli							Rey	Jix	Reva							NA
20.06.17	Rhe	NA	07:06:42						sli						Rey	Jix	Reva							NA
20.06.17	Rhe	NA	07:06:51												Rey	Jix	Reva							NA
20.06.17	Rhe	NA	07:07:03				srtpu								Rey	Reva								NA
20.06.17	Rhe	NA	07:07:34					sli							Rey	Reva								NA
20.06.17	Jix	NA	07:08:31								spu				Umt	Gla	Prai	Tir	Pret					NA
20.06.17	Jix	NA	07:08:57										spu		Umt	Gla	Prai	Tir	Pret					NA
20.06.17	Jix	NA	07:09:10									spu			Umt	Gla	Prai	Tir	Pret					NA
20.06.17	Reva	NA	07:09:27					sli							Rey	Rhe								NA
20.06.17	Reva	NA	07:09:31					sli							Rey	Rhe								NA
20.06.17	Rhe	NA	07:10:21				sli								Reva									NA
20.06.17	Reva	NA	07:10:31			sli									Rhe									NA
20.06.17	Rhe	NA	07:10:43						srtpu															NA
20.06.17	Jix	NA	07:11:10									spu			Gran	Gaya	Umt	Tir	Gla	Pret				NA
20.06.17	Gran	NA	07:11:12										srtpu		Jix	Gaya	Umt	Tir	Gla	Pret				NA
20.06.17	Jix	NA	07:11:13								spu				Gran	Gene	Gaya	Umt	Tir	Gla	Pret			NA
20.06.17	Rhe	NA	07:14:20			sli									Reva	Jix								NA
20.06.17	Rhe	NA	07:14:30				sli								Reva	Jix								NA
20.06.17	Rhe	NA	07:14:47					sli																NA
20.06.17	Rhe	NA	07:14:58						srtpu															NA
20.06.17	Reva	NA	07:16:05				ali								Rhe	Jix								NA
20.06.17	Reva	NA	07:16:10				sli								Rhe	Jix								NA
20.06.17	Rhe	NA	07:18:04			sli									Reva	Jix								NA
20.06.17	Rhe	NA	07:18:14						spu															NA
20.06.17	Rhe	NA	07:18:29					sli							Reva									NA
20.06.17	Rhe	NA	07:19:12				sli								Reva									NA
20.06.17	Xian	NA	07:20:08				spu								Reva	Jix								NA
20.06.17	Jix	NA	07:20:10			sli									Reva	Xian								NA
20.06.17	Xian	NA	07:20:11						spu						Reva	Jix								NA
20.06.17	Xian	NA	07:20:37					sli							Gla									NA
20.06.17	Rhe	NA	07:22:20									srtpu			Gla	Gene	Gaya							NA
20.06.17	Gene	NA	07:22:29										sli		Gla	Rhe	Gaya	Gran						NA
20.06.17	Rhe	NA	07:22:30									srtpu			Gla	Gene	Gaya	Gran						NA
20.06.17	Xian	NA	07:23:49					srtpu							Gene									NA
20.06.17	Xian	NA	07:23:58						spu						Gene									NA
20.06.17	Gene	NA	07:24:09				ali								Xian	Rhe								NA
20.06.17	Gene	NA	07:24:10				sli								Xian	Rhe								NA
20.06.17	Gene	NA	07:24:16			sli									Xian	Rhe								NA
20.06.17	Gla	NA	07:25:45										sli		Jix									NA
20.06.17	Jix	NA	07:27:16										ali											NA
20.06.17	Rhe	NA	07:27:24					sli																NA
20.06.17	Rhe	NA	07:27:35						srtpu															NA
20.06.17	Rhe	NA	07:27:41			srtpu																		NA
20.06.17	Rhe	NA	07:28:13					srtpu																NA
20.06.17	Xian	NA	07:28:39										sli		Gran	Gene								NA
20.06.17	Rhe	NA	07:29:07			sli																		NA
20.06.17	Rhe	NA	07:29:14						srtpu															NA
20.06.17	Rhe	NA	07:29:40					ali																NA
20.06.17	Rhe	NA	07:29:51					sli																NA
20.06.17	Rhe	NA	07:30:10				srtpu																	NA
20.06.17	Bela	NA	07:30:38	07:30:38	Lid																			NA
20.06.17	Lima	NA	07:30:57	07:30:57																				NA
20.06.17	Rhe	NA	07:36:41								srtpu				Gene	Gran	Xian							NA
20.06.17	Rhe	NA	07:36:45									srtpu			Gene	Gran	Xian	Bela						NA
20.06.17	Xian	NA	07:37:31							srtpu					Gran									NA
20.06.17	Rhe	NA	07:37:48				sli																	NA
20.06.17	Rhe	NA	07:38:05					sli																NA
20.06.17	Rhe	NA	07:38:23						srtpu															NA
20.06.17	Xian	NA	07:38:43										sli		Gla	Pro	Lima							NA
20.06.17	Gla	NA	07:38:45							srtpu					Xian	Pro	Lima							NA
20.06.17	Rhe	NA	07:38:55			srtpu																		NA
20.06.17	Xian	NA	07:39:10									sli			Gla	Pro	Lima							NA
20.06.17	Xian	NA	07:39:19								spu				Lima									NA
20.06.17	Xian	NA	07:40:05							sli					Rhe									NA
20.06.17	Xian	NA	07:42:15									sli			Pro									NA
20.06.17	Xian	NA	07:42:24								sli				Pro									NA
20.06.17	Xian	NA	07:42:33							spu					Pro									NA
20.06.17	Xian	NA	07:42:54										sli		Pro	Gla								NA
20.06.17	Gla	NA	07:43:20										sli		Pro	Xian	Rosl							NA
20.06.17	Xian	NA	07:43:24									sli			Pro	Gla	Rosl							NA
20.06.17	Gla	NA	07:43:31										spb		Pro	Xian	Rosl							NA
20.06.17	Xian	NA	07:43:37									sli			Pro	Gla	Rosl							NA
20.06.17	Xian	NA	07:44:06								sli				Pro	Gla	Rosl							NA
20.06.17	Rhe	NA	07:45:40								srtpu				Xian	Gla								NA
20.06.17	Rhe	NA	07:45:45									srtpu			Xian	Gla								NA
20.06.17	Rhe	NA	07:45:51										srtpu		Xian	Gla								NA
20.06.17	Rhe	NA	07:46:07							srtpu					Xian	Gla								NA
20.06.17	Reva	NA	07:47:46										ali		Rhe	Jix								NA
20.06.17	Reva	NA	07:47:48										sli		Rhe	Jix								NA
20.06.17	Rhe	NA	07:47:53								srtpu				Reva	Xian								NA
20.06.17	Rhe	NA	07:48:00							srtpu					Reva	Xian								NA
20.06.17	Reva	NA	07:49:47										sli		Uji	Xian								NA
20.06.17	Uji	NA	07:50:03							sli					Reva	Xian								NA
20.06.17	Reva	NA	07:50:35										spum											NA
20.06.17	Reva	NA	07:50:49									sli												NA
26.06.17	Rhe	NA	06:52:29			ali									Jix									NA
26.06.17	Rhe	NA	06:52:34			sli									Jix									NA
26.06.17	Rhe	NA	06:52:39			ali									Jix									NA
26.06.17	Rhe	NA	06:52:44				srtpu								Jix									NA
26.06.17	Rhe	NA	06:52:54						srtpu						Jix									NA
26.06.17	Rhe	NA	06:52:59					srtpu							Jix									NA
26.06.17	Xian	NA	06:53:18									sli			Gran	Gaya	Lima							NA
26.06.17	Xian	NA	06:53:32								spu				Gran	Gaya	Lima							NA
26.06.17	Gran	NA	06:53:34							sli					Xian	Gaya	Lima							NA
26.06.17	Rhe	NA	06:56:06			sli																		NA
26.06.17	Rhe	NA	06:56:24				srtpu																	NA
26.06.17	Rhe	NA	06:56:34						srtpu															NA
26.06.17	Rhe	NA	06:56:40					srtpu																NA
26.06.17	Xian	NA	06:58:08									sli			Jix	Gran								NA
26.06.17	Xian	NA	06:58:13							sli					Jix	Gran	Gla	Bela						NA
26.06.17	Xian	NA	06:58:23								sli				Jix	Gran	Gla	Bela						NA
26.06.17	Rhe	NA	07:00:26					srtpu							Gene									NA
26.06.17	Gene	NA	07:00:43					sli							Rhe									NA
26.06.17	Rhe	NA	07:00:45			srtpu									Gene									NA
26.06.17	Gene	NA	07:00:49						sli						Rhe									NA
26.06.17	Rhe	NA	07:01:37									sli			Xian	Jix	Gran	Gla	Bela					NA
26.06.17	Xian	NA	07:01:41							sli					Rhe	Jix	Gran	Gla	Bela					NA
26.06.17	Xian	NA	07:01:45								spu				Rhe	Jix	Gran	Gla	Bela					NA
26.06.17	Jix	NA	07:04:19					spu							Gene									NA
26.06.17	Jix	NA	07:04:28						apu						Gene									NA
26.06.17	Xian	NA	07:04:42							ali					Renn									NA
26.06.17	Rhe	NA	07:05:47					srtpu							Jix	Gene								NA
26.06.17	Rhe	NA	07:05:51				spu								Gene	Jix								NA
26.06.17	Gene	NA	07:05:52			sli									Rhe	Jix								NA
26.06.17	Rhe	NA	07:05:59						srtpu						Gene	Jix								NA
26.06.17	Xian	NA	07:07:39									sli			Gran									NA
26.06.17	Gran	NA	07:07:43								spu				Xian									NA
26.06.17	Xian	NA	07:07:45							spu					Gran									NA
26.06.17	Gran	NA	07:08:06									sli			Xian									NA
26.06.17	Rhe	NA	07:13:36						srtpu						Gene									NA
26.06.17	Rhe	NA	07:13:41					srtpu							Gene									NA
26.06.17	Rhe	NA	07:13:52				srtpu								Gene									NA
26.06.17	Rhe	NA	07:14:00			srtpu									Gene									NA
26.06.17	Xian	NA	07:17:47								sli				Umt									NA
26.06.17	Xian	NA	07:17:54									sli			Umt									NA
26.06.17	Umt	NA	07:18:06							srtpu					Xian									NA
26.06.17	Jix	NA	07:18:57								ali				Umt	Renn								NA
26.06.17	Rhe	NA	07:19:44			srtpu									Gene	Gran								NA
26.06.17	Rhe	NA	07:19:51				srtpu								Gran									NA
26.06.17	Rhe	NA	07:20:03					srtpu							Gran									NA
26.06.17	Rhe	NA	07:20:07						srtpu						Gran									NA
26.06.17	Xian	NA	07:20:39							sli					Umt	Bela								NA
26.06.17	Xian	NA	07:20:52									spu			Umt	Bela	Jix							NA
26.06.17	Umt	NA	07:20:53								sli				Xian	Bela	Jix							NA
26.06.17	Xian	NA	07:30:05				spu								Jix									NA
26.06.17	Umt	NA	07:30:15							sli														NA
26.06.17	Xian	NA	07:31:28				sli								Jix									NA
26.06.17	Xian	NA	07:31:33			sli									Jix	Gla	Gran	Bela						NA
26.06.17	Xian	NA	07:31:49						sli						Jix	Gla	Gran	Bela	Can					NA
26.06.17	Xian	NA	07:31:54					sli							Jix	Gla	Gran	Bela	Can					NA
26.06.17	Xian	NA	07:32:23					ali							Jix	Gla	Gran	Bela	Can					NA
26.06.17	Xian	NA	07:32:28					sli							Jix	Gla	Gran	Bela	Can					NA
26.06.17	Xian	NA	07:32:40						sli															NA
26.06.17	Xian	NA	07:33:29						sli															NA
26.06.17	Xian	NA	07:33:34						sli															NA
26.06.17	Rhe	NA	07:34:19								sli				Bos	Prai	Gran	Umt						NA
26.06.17	Rhe	NA	07:34:25									srtpu			Bos	Prai	Gran	Umt						NA
26.06.17	Rhe	NA	07:34:42							srtpu					Bos	Prai	Gran	Umt						NA
26.06.17	Rhe	NA	07:39:06						srtpu						Xian	Jix	Lima	Can						NA
26.06.17	Rhe	NA	07:39:12					srtpu							Xian	Jix	Lima	Can						NA
26.06.17	Rhe	NA	07:39:15				spu								Lima	Can	Can							NA
26.06.17	Rhe	NA	07:39:22			srtpu									Lima	Can	Jix							NA
26.06.17	Xian	NA	07:40:48									ali			Gla	Gran	Umt	Rhe						NA
26.06.17	Xian	NA	07:41:08									ali			Gla	Gran	Umt	Rhe						NA
26.06.17	Xian	NA	07:41:25									spu			Gla	Gran	Umt	Rhe						NA
26.06.17	Umt	NA	07:42:50									sli			Prai									NA
26.06.17	Rhe	NA	07:43:02				sli								Lima									NA
26.06.17	Rhe	NA	07:43:08			srtpu									Lima	Jix								NA
26.06.17	Umt	NA	07:43:09								sli				Prai									NA
26.06.17	Rhe	NA	07:43:14						srtpu						Lima	Jix								NA
26.06.17	Rhe	NA	07:43:19					srtpu							Lima	Jix								NA
26.06.17	Umt	NA	07:43:27							sli					Prai	Rhe	Bela							NA
26.06.17	Jix	NA	07:43:37				ali								Lima									NA
26.06.17	Jix	NA	07:44:02			spu									Lima									NA
26.06.17	Jix	NA	07:45:30								spu				Prai	Umt	Bela							NA
26.06.17	Jix	NA	07:45:35							spu					Prai	Umt	Bela							NA
26.06.17	Umt	NA	07:45:49									srtpu			Prai	Bela								NA
26.06.17	Rhe	NA	07:46:34						srtpu						Lima									NA
26.06.17	Rhe	NA	07:46:40					srtpu																NA
26.06.17	Rhe	NA	07:46:49				srtpu								Lima									NA
26.06.17	Rhe	NA	07:46:55			srtpu									Lima									NA
26.06.17	Umt	NA	07:47:56									spu			Prai	Bela								NA
26.06.17	Rhe	NA	07:48:17								sli				Prai	Bela	Pro							NA
26.06.17	Jix	NA	07:48:27				apu																	NA
26.06.17	Jix	NA	07:48:35						spu															NA
26.06.17	Jix	NA	07:48:47					spu																NA
26.06.17	Jix	NA	07:50:21			spu																		NA
26.06.17	Jix	NA	07:50:38				apu																	NA
26.06.17	Rhe	NA	07:51:10									apu			Umt									NA
26.06.17	Rhe	NA	07:51:13									sli			Umt									NA
26.06.17	Rhe	NA	07:51:23							srtpu					Umt									NA
26.06.17	Rhe	NA	07:51:30								srtpu				Umt									NA
26.06.17	Jix	NA	07:53:01				sli																	NA
26.06.17	Gran	NA	07:57:12								spu				Gaya	Lima								NA
30.06.17	Xian	NA	07:00:42				ali																	NA
30.06.17	Xian	NA	07:00:47				spu																	NA
30.06.17	Xian	NA	07:00:54			sli																		NA
30.06.17	Rhe	NA	07:07:52							srtpu														NA
30.06.17	Xian	NA	07:08:03			sli									Lima									NA
30.06.17	Rhe	NA	07:08:08					sli																NA
30.06.17	Xian	NA	07:08:14				sli								Lima									NA
30.06.17	Xian	NA	07:08:19				spu								Lima									NA
30.06.17	Rhe	NA	07:08:30						srtpu															NA
30.06.17	Rhe	NA	07:10:29							srtpu														NA
30.06.17	Rhe	NA	07:10:37						srtpu															NA
30.06.17	Xian	NA	07:10:42			sli																		NA
30.06.17	Rhe	NA	07:10:53					srtpu																NA
30.06.17	Rhe	NA	07:12:33							srtpu														NA
30.06.17	Rhe	NA	07:12:45						srtpu															NA
30.06.17	Rhe	NA	07:12:58					srtpu																NA
30.06.17	Rhe	NA	07:15:08									srtpu			Jix									NA
30.06.17	Rhe	NA	07:15:16								srtpu				Jix									NA
30.06.17	Gene	NA	07:16:11					sli																NA
30.06.17	Gene	NA	07:16:19							sli														NA
30.06.17	Gene	NA	07:16:30						sli															NA
30.06.17	Rhe	NA	07:17:48									srtpu			Umt	Uji								NA
30.06.17	Rhe	NA	07:18:04								srtpu				Jix									NA
30.06.17	Rhe	NA	07:19:45									srtpu			Zan									NA
30.06.17	Rhe	NA	07:19:52								srtpu				Zan									NA
30.06.17	Gene	NA	07:21:48					sli																NA
30.06.17	Gene	NA	07:21:55							ali														NA
30.06.17	Gene	NA	07:21:59							sli														NA
30.06.17	Gene	NA	07:22:07						sli															NA
30.06.17	Rhe	NA	07:22:16									srtpu												NA
30.06.17	Rhe	NA	07:22:23								srtpu													NA
30.06.17	Xian	NA	07:27:52			sli																		NA
30.06.17	Xian	NA	07:28:00				sli																	NA
30.06.17	Xian	NA	07:30:40			sli																		NA
30.06.17	Xian	NA	07:30:45				ali																	NA
30.06.17	Gene	NA	07:34:19							sli					Jix									NA
30.06.17	Gene	NA	07:34:25					sli							Jix									NA
30.06.17	Xian	NA	07:38:15			sli																		NA
30.06.17	Xian	NA	07:38:20				spu																	NA
30.06.17	Rhe	NA	07:38:57								srtpu				Umt									NA
30.06.17	Gene	NA	07:39:15					sli																NA
30.06.17	Gene	NA	07:39:20							sli					Jix	Tir								NA
30.06.17	Rhe	NA	07:39:26									srtpu			Umt									NA
30.06.17	Gene	NA	07:39:28						sli						Jix	Tir								NA
30.06.17	Reva	NA	07:39:30				sli								Xian									NA
30.06.17	Xian	NA	07:39:38			sli																		NA
30.06.17	Rhe	NA	07:40:09									sli			Jix									NA
30.06.17	Rhe	NA	07:40:18								srtpu				Jix									NA
30.06.17	Xian	NA	07:45:43			sli																		NA
30.06.17	Jix	NA	07:52:15							sli														NA
30.06.17	Jix	NA	07:52:24						ali															NA
30.06.17	Jix	NA	07:52:47						spu															NA
30.06.17	Rhe	NA	08:00:07									sli												NA
30.06.17	Rhe	NA	08:00:15								srtpu													NA
30.06.17	Rhe	NA	08:00:16			sli									Umt									NA
30.06.17	Jix	NA	08:00:20						spu						Gene									NA
30.06.17	Jix	NA	08:00:28							sli					Gene									NA
30.06.17	Gene	NA	08:00:37					sli																NA
30.06.17	Gene	NA	08:00:54									sli												NA
30.06.17	Gene	NA	08:01:14								sli													NA
30.06.17	Rhe	NA	08:01:37				sli								Umt	Gene								NA
30.06.17	Gene	NA	08:03:23						sli						Jix									NA
30.06.17	Rhe	NA	08:03:23									sli			Pro									NA
30.06.17	Gene	NA	08:03:28							sli					Jix									NA
30.06.17	Gene	NA	08:03:35					sli							Jix									NA
30.06.17	Rhe	NA	08:03:42								srtpu				Pro									NA
30.06.17	Rhe	NA	08:04:06			srtpu									Umt									NA
30.06.17	Rhe	NA	08:04:12				srtpu								Umt									NA
30.06.17	Gene	NA	08:04:23						sli						Jix									NA
30.06.17	Gene	NA	08:04:29							sli					Jix									NA
30.06.17	Gene	NA	08:04:36					sli							Jix									NA
30.06.17	Gran	NA	08:14:19			ali									Gaya	Gene								NA
30.06.17	Gene	NA	08:14:57			sli									Gaya	Gran								NA
30.06.17	Gene	NA	08:15:05				spu								Gaya	Gran								NA
30.06.17	Gene	NA	08:15:10						sli															NA
30.06.17	Gene	NA	08:15:15							sli														NA
30.06.17	Gene	NA	08:15:30					sli																NA
30.06.17	Rhe	NA	08:15:33								srtpu				Gene									NA
30.06.17	Gene	NA	08:16:16			sli									Gaya									NA
30.06.17	Rhe	NA	08:18:40								sli													NA
30.06.17	Jix	NA	08:18:53					sli							Gran									NA
30.06.17	Rhe	NA	08:18:58									spu												NA
30.06.17	Jix	NA	08:18:59							spu					Gran									NA
30.06.17	Gene	NA	08:19:34				slipu																	NA
30.06.17	Rhe	NA	08:26:57									srtli												NA
30.06.17	Gran	NA	08:27:03						sli															NA
30.06.17	Rhe	NA	08:27:06								srtpu				Ula									NA
30.06.17	Gran	NA	08:27:14					sli																NA
30.06.17	Gran	NA	08:28:44					spu																NA
30.06.17	Gran	NA	08:28:56							srtpu														NA
30.06.17	Gran	NA	08:29:16						sli															NA
30.06.17	Gla	NA	08:30:19						sli															NA
30.06.17	Gla	NA	08:30:45						sli															NA
30.06.17	Rhe	NA	08:31:23								sli				Ula	Jix								NA
30.06.17	Rhe	NA	08:31:37									spu			Ula	Jix								NA
30.06.17	Gran	NA	08:31:40					sli							Gla	Tir								NA
30.06.17	Gene	NA	08:31:44				sli								Gaya	Xala								NA
30.06.17	Gran	NA	08:31:44							sli					Gla	Tir								NA
30.06.17	Gene	NA	08:32:49				sli																	NA
30.06.17	Rhe	NA	08:34:22								sli				Ula	Gaya	Jix							NA
30.06.17	Rhe	NA	08:34:30									spu			Ula	Gaya	Jix							NA
30.06.17	Gran	NA	08:35:02							ali					Rhe	Tir	Gla							NA
30.06.17	Gran	NA	08:35:04							sli					Rhe	Tir	Gla							NA
30.06.17	Rhe	NA	08:35:07					sli								Tir	Gla							NA
30.06.17	Jix	NA	08:35:23									spu												NA
30.06.17	Jix	NA	08:35:27								sli				Rhe									NA
30.06.17	Gran	NA	08:36:05					sli							Gla									NA
30.06.17	Rhe	NA	08:37:15								sli													NA
30.06.17	Rhe	NA	08:37:17								sli													NA
30.06.17	Gene	NA	08:38:00									sli			Ula									NA
30.06.17	Gene	NA	08:38:06								sli				Ula									NA
30.06.17	Gene	NA	08:38:10								ali				Ula									NA
30.06.17	Gene	NA	08:38:10								sli				Ula									NA
30.06.17	Gaya	NA	08:38:14				sli																	NA
30.06.17	Gran	NA	08:38:20						spu						Jix									NA
30.06.17	Jix	NA	08:38:33							spu														NA
30.06.17	Rhe	NA	08:38:51			srtpu									Gaya									NA
30.06.17	Rhe	NA	08:39:03				srtpu								Gaya									NA
30.06.17	Rhe	NA	08:39:22								sli				Ula									NA
30.06.17	Rhe	NA	08:39:32									srtpu			Ula									NA
30.06.17	Rhe	NA	08:39:33			spu									Gaya									NA
30.06.17	Gaya	NA	08:40:33				sli								Uji									NA
30.06.17	Jix	NA	08:40:44									sli												NA
30.06.17	Jix	NA	08:40:52								spu				Ula									NA
30.06.17	Gaya	NA	08:40:53				sli								Uji									NA
30.06.17	Gaya	NA	08:41:03			sli									Uji									NA
30.06.17	Gaya	NA	08:41:04			ali									Uji									NA
30.06.17	Gaya	NA	08:41:05			spu									Uji	Rhe								NA
30.06.17	Gene	NA	08:41:36									ali			Rhe	Zan								NA
30.06.17	Rhe	NA	08:41:36								sli				Gene	Zan								NA
30.06.17	Gene	NA	08:41:37									sli			Rhe	Zan								NA
30.06.17	Uji	NA	08:42:00				sli								Gaya	Rhe								NA
30.06.17	Gaya	NA	08:42:52				sli								Rhe									NA
30.06.17	Rhe	NA	08:42:55			srtpu									Uji	Gaya								NA
30.06.17	Uji	NA	08:43:52			apu									Gene									NA
30.06.17	Rhe	NA	08:43:56									sli			Gran	Ula								NA
30.06.17	Gene	NA	08:43:57			spu									Uji									NA
30.06.17	Rhe	NA	08:44:06								srtpu				Gran	Ula								NA
30.06.17	Gene	NA	08:44:09						sli						Upps									NA
30.06.17	Gene	NA	08:44:15							sli					Upps									NA
30.06.17	Gene	NA	08:44:23					sli							Upps									NA
30.06.17	Gaya	NA	08:45:00				sli								Uji									NA
30.06.17	Rhe	NA	08:45:26					srtpu							Upps									NA
30.06.17	Uji	NA	08:45:29				sli																	NA
30.06.17	Uji	NA	08:45:31				sli																	NA
30.06.17	Rhe	NA	08:45:33							srtpu					Upps	Gene								NA
30.06.17	Gene	NA	08:45:46						sli						Upps	Rhe								NA
30.06.17	Gene	NA	08:45:52									sli			Gaya	Pret	Uji	Xala						NA
30.06.17	Gene	NA	08:46:00								sli				Gaya	Pret	Uji	Xala						NA
30.06.17	Gene	NA	08:46:12								sli				Gaya	Pret	Uji	Xala						NA
30.06.17	Rhe	NA	08:47:14			srtpu																		NA
30.06.17	Gene	NA	08:48:05									ali			Gaya	Pret								NA
30.06.17	Gene	NA	08:49:04									sli			Gaya	Pret								NA
30.06.17	Gene	NA	08:49:11								sli				Gaya	Pret								NA
30.06.17	Upps	NA	08:49:39							sli					Can									NA
30.06.17	Pret	NA	08:49:42	08:49:42	Lid																			NA
30.06.17	Rhe	NA	08:49:55				srtpu																	NA
30.06.17	Gene	NA	08:50:00					sli							Can	Upps								NA
30.06.17	Rhe	NA	08:50:09			srtpu																		NA
30.06.17	Gene	NA	08:50:44						sli						Upps									NA
30.06.17	Gene	NA	08:50:52							sli					Upps									NA
30.06.17	Gene	NA	08:50:58					sli							Upps									NA
30.06.17	Gaya	NA	08:51:10								srtpu				Pret									NA
30.06.17	Rhe	NA	08:51:24			sli																		NA
30.06.17	Rhe	NA	08:51:31				srtpu																	NA
30.06.17	Gaya	NA	08:52:09									srtpu			Pret									NA
30.06.17	Gene	NA	08:52:21						sli						Upps	Can								NA
30.06.17	Gaya	NA	08:52:25								ali				Pret									NA
30.06.17	Gaya	NA	08:52:26								ali				Pret									NA
30.06.17	Gene	NA	08:52:27					sli							Upps	Can								NA
30.06.17	Gaya	NA	08:52:27								ali				Pret									NA
30.06.17	Gaya	NA	08:52:28								ali				Pret									NA
30.06.17	Gene	NA	08:52:33							sli					Upps	Can								NA
30.06.17	Gaya	NA	08:52:39								sli				Pret									NA
30.06.17	Rhe	NA	08:53:11				sli																	NA
30.06.17	Rhe	NA	08:53:21			srtpu																		NA
30.06.17	Can	NA	08:53:33	08:53:33	Drawer										Upps									NA
30.06.17	Rhe	NA	08:53:49								sli				Pret	Gaya								NA
30.06.17	Gene	NA	08:54:04									sli			Pret	Gaya								NA
30.06.17	Gene	NA	08:57:42						sli						Upps									NA
30.06.17	Gene	NA	08:57:48					sli							Upps	Can								NA
30.06.17	Gene	NA	08:57:53							sli					Upps	Can								NA
05.07.17	Rhe	NA	12:21:18					sli							Gene	Gran	Reva							NA
05.07.17	Gene	NA	12:21:23				sli								Gran	Rhe	Reva							NA
05.07.17	Gran	NA	12:21:24			srtpu									Gene	Rhe	Reva							NA
05.07.17	Gran	NA	12:22:32					sli							Upps	Ula	Reva	Rey						NA
05.07.17	Gran	NA	12:23:57					sli							Gene	Can								NA
05.07.17	Rhe	NA	12:24:47						sli						Bos	Bela	Gran	Tir	Lima	Upps	Ula			NA
05.07.17	Rhe	NA	12:24:54							srtpu					Bos	Bela	Gran	Tir	Lima	Upps	Ula			NA
05.07.17	Rhe	NA	12:24:59									srtpu			Bos	Bela	Gran	Tir	Lima	Upps	Ula			NA
05.07.17	Rhe	NA	12:25:04								srtpu				Bos	Bela	Gran	Tir	Lima	Upps	Ula			NA
05.07.17	Gene	NA	12:26:41				sli								Renn	Rey	Pru	Reva						NA
05.07.17	Gene	NA	12:26:59			sli									Renn	Rey	Pru	Reva						NA
05.07.17	Gene	NA	12:27:08					sli							Renn	Pru								NA
05.07.17	Jix	NA	12:27:59					spu																NA
05.07.17	Jix	NA	12:28:24				spu																	NA
05.07.17	Rhe	NA	12:28:35							sli					Upps	Xian								NA
05.07.17	Rhe	NA	12:28:43						srtpu						Upps	Xian								NA
05.07.17	Rhe	NA	12:28:48								srtpu				Upps	Xian								NA
05.07.17	Rhe	NA	12:28:53									srtpu			Upps	Xian	Gene							NA
05.07.17	Jix	NA	12:30:48				spu								Reva	Rey								NA
05.07.17	Jix	NA	12:31:00					sli							Gene	Reva	Rey	Renn						NA
05.07.17	Gene	NA	12:31:08					sli							Renn	Reva	Jix	Rey						NA
05.07.17	Gene	NA	12:31:14			sli									Renn	Reva	Jix	Rey						NA
05.07.17	Rhe	NA	12:32:17						srtpu						Lima									NA
05.07.17	Rhe	NA	12:34:52						srtpu						Umt									NA
05.07.17	Jix	NA	12:37:23			spu									Rey	Reva								NA
05.07.17	Jix	NA	12:37:27				spu								Rey	Reva								NA
05.07.17	Jix	NA	12:37:32					spu							Rey	Reva								NA
05.07.17	Jix	NA	12:40:31				spu								Rey	Gene	Reva	Renn	Lima					NA
05.07.17	Gene	NA	12:41:00			sli									Rey	Jix	Reva	Renn	Lima					NA
05.07.17	Gene	NA	12:41:06					sli							Rey	Jix	Reva	Renn	Lima					NA
05.07.17	Jix	NA	12:43:21				spu								Xian	Pro	Reva	Rey						NA
05.07.17	Xian	NA	12:43:47			srtpu									Renn	Reva	Rey	Lima						NA
05.07.17	Xian	NA	12:44:43					sli							Renn									NA
05.07.17	Rhe	NA	12:44:53								sli				Umt	Xian	Jix							NA
05.07.17	Gran	NA	12:44:54			spu									Jix									NA
05.07.17	Gran	NA	12:45:02				spuli								Jix									NA
05.07.17	Gran	NA	12:45:07					sli							Jix									NA
05.07.17	Rhe	NA	12:45:16							srtpu					Umt	Xian								NA
05.07.17	Umt	NA	12:45:35						sli						Xian									NA
05.07.17	Umt	NA	12:45:46									srtpu			Xian									NA
05.07.17	Umt	NA	12:46:12								sli				Xian									NA
05.07.17	Umt	NA	12:46:31							sli					Xian									NA
05.07.17	Upps	NA	12:46:57						sli						Xian	Umt	Gla	Gran						NA
05.07.17	Rhe	NA	12:46:58				srtpu								Gran									NA
05.07.17	Rhe	NA	12:47:01			srtpu									Gran									NA
05.07.17	Gla	NA	12:47:06							sli					Xian	Umt		Gran	Upps					NA
05.07.17	Rhe	NA	12:47:25					srtpu							Gran									NA
05.07.17	Gla	NA	12:48:00								sli				Upps									NA
05.07.17	Rhe	NA	12:48:22			ali									Gran									NA
05.07.17	Rhe	NA	12:48:24			sli									Gran									NA
05.07.17	Upps	NA	12:48:28							sli					Gla									NA
05.07.17	Rhe	NA	12:48:39					srtpu							Gran									NA
05.07.17	Rhe	NA	12:48:50				srtpu								Gran									NA
05.07.17	Rhe	NA	12:49:23				srtpu																	NA
05.07.17	Rhe	NA	12:49:29			srtpu																		NA
05.07.17	Rhe	NA	12:49:44					srtpu																NA
05.07.17	Umt	NA	12:50:51							sli					Jix	Upps	Rhe	Reva						NA
05.07.17	Gran	NA	12:50:59												Rey									NA
05.07.17	Rhe	NA	12:51:04						srtpu						Jix	Upps	Umt	Reva						NA
05.07.17	Umt	NA	12:51:09									srtpu			Jix	Upps	Rhe	Reva						NA
05.07.17	Rhe	NA	12:51:11							srtpu					Jix	Upps	Umt	Reva						NA
05.07.17	Rhe	NA	12:51:12			srtpu									Rey									NA
05.07.17	Jix	NA	12:51:26								spu				Umt	Upps	Gran	Reva						NA
05.07.17	Rhe	NA	12:51:36					srtpu							Rey									NA
05.07.17	Rhe	NA	12:52:17						srtpu						Umt	Upps	Rey	Reva						NA
05.07.17	Umt	NA	12:52:17								sli				Rhe	Upps	Rey	Reva						NA
05.07.17	Rhe	NA	12:52:22				srtpu								Jix									NA
05.07.17	Rhe	NA	12:52:22									srtpu			Umt	Upps	Rey	Reva						NA
05.07.17	Rhe	NA	12:52:28			srtpu									Jix									NA
05.07.17	Rhe	NA	12:52:28												Umt	Upps	Rey	Reva						NA
05.07.17	Rhe	NA	12:52:37					srtpu							Jix									NA
05.07.17	Rhe	NA	12:53:06						srtpu						Jix	Umt								NA
05.07.17	Umt	NA	12:53:09							sli					Jix	Rhe								NA
05.07.17	Rhe	NA	12:53:10									srtpu			Upps	Rey								NA
05.07.17	Rhe	NA	12:53:11			sli									Jix									NA
05.07.17	Rhe	NA	12:53:15								srtpu				Upps	Rey								NA
05.07.17	Rhe	NA	12:53:20				srtpu								Jix									NA
05.07.17	Rhe	NA	12:53:28					srtpu							Jix									NA
05.07.17	Jix	NA	12:56:04								sli				Gran	Umt	Rey	Rosl						NA
05.07.17	Jix	NA	12:56:10									spu			Gran	Umt								NA
05.07.17	Jix	NA	12:56:16						spu						Gran	Umt	Rhe							NA
05.07.17	Jix	NA	12:57:33						sli						Gran	Umt	Rhe							NA
05.07.17	Jix	NA	12:57:39												Gran	Umt	Rhe							NA
05.07.17	Gran	NA	12:57:54						sli						Jix	Umt	Rhe							NA
05.07.17	Rhe	NA	12:59:06								sli				Jix	Umt	Gran							NA
05.07.17	Umt	NA	12:59:08						spu						Jix	Rhe	Gran							NA
05.07.17	Rhe	NA	12:59:12									srtpu			Jix	Umt	Gran							NA
05.07.17	Gran	NA	12:59:36							sli					Jix	Rhe	Umt							NA
14.07.17	Rhe	NA	07:00:31								srtli				Jix									NA
14.07.17	Rhe	NA	07:00:49									srtpu			Jix									NA
14.07.17	Rhe	NA	07:01:07										srtpu		Jix									NA
14.07.17	Rhe	NA	07:01:19							spu					Jix									NA
14.07.17	Gene	NA	07:01:29			sli									Umt	Xian	Uji	Jix						NA
14.07.17	Gene	NA	07:01:36				sli								Umt	Xian	Uji	Jix						NA
14.07.17	Gran	NA	07:01:42					sli							Umt	Xian	Uji	Jix						NA
14.07.17	Gran	NA	07:01:50						sli						Umt	Xian	Uji	Jix						NA
14.07.17	Xian	NA	07:03:10						sli								Uji							NA
14.07.17	Xian	NA	07:03:17					sli									Uji							NA
14.07.17	Xian	NA	07:03:22				sli										Uji							NA
14.07.17	Xian	NA	07:03:28			sli											Uji							NA
14.07.17	Rhe	NA	07:05:16							srtpu					Jix									NA
14.07.17	Gran	NA	07:05:29			ali									Gene	Umt	Uji							NA
14.07.17	Rhe	NA	07:05:30								srtpu				Jix									NA
14.07.17	Gran	NA	07:05:31					sli							Gene	Umt	Uji							NA
14.07.17	Gene	NA	07:05:34			sli										Umt	Uji							NA
14.07.17	Gran	NA	07:05:37						sli						Gene	Umt	Uji							NA
14.07.17	Gene	NA	07:05:41				sli									Umt	Uji							NA
14.07.17	Rhe	NA	07:05:42									srtpu			Jix	Gene								NA
14.07.17	Rhe	NA	07:05:47										srtpu		Jix	Gene								NA
14.07.17	Uji	NA	07:07:03			sli																		NA
14.07.17	Gene	NA	07:07:08								sli													NA
14.07.17	Uji	NA	07:07:12				sli																	NA
14.07.17	Uji	NA	07:07:26						sli															NA
14.07.17	Uji	NA	07:07:35						sli						Jix									NA
14.07.17	Uji	NA	07:07:46					sli																NA
14.07.17	Rhe	NA	07:08:05							srtpu														NA
14.07.17	Rhe	NA	07:08:15										srtpu											NA
14.07.17	Rhe	NA	07:08:25									srtpu												NA
14.07.17	Gran	NA	07:08:26				sli								Jix	Upps	Umt							NA
14.07.17	Jix	NA	07:08:28						sli						Gran	Upps	Umt							NA
14.07.17	Gene	NA	07:08:31			sli									Gran	Jix	Upps	Umt	Bos					NA
14.07.17	Gran	NA	07:08:34					sli							Gene	Jix	Upps	Umt	Bos					NA
14.07.17	Gene	NA	07:08:40				sli								Gran	Jix	Upps	Umt	Bos					NA
14.07.17	Jix	NA	07:09:22					spu																NA
14.07.17	Jix	NA	07:09:35			spu																		NA
14.07.17	Jix	NA	07:09:47				sli																	NA
14.07.17	Rhe	NA	07:10:03							sli					Gene									NA
14.07.17	Jix	NA	07:10:05						spu															NA
14.07.17	Rhe	NA	07:10:11										srtpu		Gene									NA
14.07.17	Rhe	NA	07:10:28									srtpu												NA
14.07.17	Rhe	NA	07:11:34				spu								Gene	Jix	Gran							NA
14.07.17	Gran	NA	07:11:35					sli							Gene	Jix	Rhe							NA
14.07.17	Rhe	NA	07:11:36							srtpu														NA
14.07.17	Rhe	NA	07:11:37			srtpu									Gene	Jix	Gran							NA
14.07.17	Gran	NA	07:11:41						sli						Gene	Jix	Rhe							NA
14.07.17	Rhe	NA	07:11:46										srtpu											NA
14.07.17	Rhe	NA	07:11:58									srtpu												NA
14.07.17	Rhe	NA	07:12:11								srtpu													NA
14.07.17	Jix	NA	07:12:22					spu																NA
14.07.17	Gene	NA	07:16:01			sli										Gran	Can							NA
14.07.17	Rhe	NA	07:16:09						sli						Gene	Gran	Can							NA
14.07.17	Gene	NA	07:16:12				sli								Rhe	Gran	Can							NA
14.07.17	Rhe	NA	07:16:14					srtpu							Gene	Gran	Can							NA
14.07.17	Rhe	NA	07:17:49				spu								Gene	Gran	Can							NA
14.07.17	Gran	NA	07:17:50					spuli							Gene	Rhe	Can							NA
14.07.17	Gene	NA	07:17:51						sli						Gran	Rhe	Can							NA
14.07.17	Rhe	NA	07:17:52			spu									Gene	Gran	Can							NA
14.07.17	Rhe	NA	07:18:55				srtpu								Gene	Can								NA
14.07.17	Rhe	NA	07:18:58			srtpu									Gene	Can								NA
14.07.17	Rhe	NA	07:19:12					ali							Gene	Can								NA
14.07.17	Rhe	NA	07:19:29					sli							Can									NA
14.07.17	Rhe	NA	07:19:38						srtpu						Can									NA
14.07.17	Rhe	NA	07:21:33						spbpu															NA
14.07.17	Rhe	NA	07:21:38					sli																NA
14.07.17	Rhe	NA	07:21:55				srtpu																	NA
14.07.17	Rhe	NA	07:22:02			srtpu																		NA
14.07.17	Rhe	NA	07:24:27			srtpu																		NA
14.07.17	Rhe	NA	07:24:39				sli								Can									NA
14.07.17	Rhe	NA	07:24:51					sli							Can									NA
14.07.17	Rhe	NA	07:24:58						srtpu						Can									NA
14.07.17	Rhe	NA	07:26:59						sli						Reva	Can								NA
14.07.17	Reva	NA	07:27:02				srtpu								Rhe	Can								NA
14.07.17	Reva	NA	07:27:05			srtpu									Rhe	Can								NA
14.07.17	Rhe	NA	07:27:06					sli							Reva	Can								NA
14.07.17	Reva	NA	07:28:16					sli							Rhe	Can								NA
14.07.17	Reva	NA	07:29:28						sli						Rhe	Can								NA
14.07.17	Rhe	NA	07:29:37			srtpu									Can									NA
14.07.17	Rhe	NA	07:29:46					sli							Can									NA
14.07.17	Rhe	NA	07:30:45				srtpu								Can									NA
14.07.17	Rhe	NA	07:34:06				spu								Reva									NA
14.07.17	Rhe	NA	07:34:12			srtpu									Reva									NA
14.07.17	Rhe	NA	07:34:20						srtpu						Reva									NA
14.07.17	Rhe	NA	07:34:28					sli							Reva									NA
14.07.17	Reva	NA	07:35:35						ali															NA
14.07.17	Reva	NA	07:35:37						sli															NA
14.07.17	Reva	NA	07:35:45			spu																		NA
14.07.17	Reva	NA	07:35:51				sli																	NA
14.07.17	Reva	NA	07:36:09					srtpu																NA
14.07.17	Reva	NA	07:37:29					srtli																NA
14.07.17	Reva	NA	07:37:40				srtli																	NA
14.07.17	Reva	NA	07:37:48			spbpu																		NA
14.07.17	Reva	NA	07:37:55						sli															NA
14.07.17	Rhe	NA	07:41:35							srtli					Gene	Gran	Pro	Gla	Rey	Umt	Pret			NA
14.07.17	Rhe	NA	07:41:40										srtpu		Gene	Gran	Pro	Gla	Rey	Umt	Pret			NA
14.07.17	Gene	NA	07:41:41								sli				Rhe	Gran	Pro	Gla	Rey	Umt	Pret			NA
14.07.17	Rhe	NA	07:41:47									srtpu				Gran	Pro	Gla	Rey	Umt	Pret			NA
14.07.17	Gene	NA	07:43:04							sli					Rhe	Gran	Rey	Pret	Pro					NA
14.07.17	Gene	NA	07:43:09								sli				Rhe	Gran	Rey	Pret	Pro	Bos				NA
14.07.17	Gene	NA	07:43:31										sli		Rhe	Gran	Rey	Pret	Pro	Bos				NA
14.07.17	Gene	NA	07:43:50									sli			Rhe	Gran	Rey	Pret	Pro	Bos				NA
14.07.17	Rhe	NA	07:44:45										sli		Gene	Gran	Gla	Umt	Bos	Rey	Pro			NA
14.07.17	Gene	NA	07:44:45									sli				Gran	Gla	Umt	Bos	Rey	Pro			NA
14.07.17	Gran	NA	07:44:48							spuli					Gene		Gla	Umt	Bos	Rey	Pro			NA
14.07.17	Gene	NA	07:44:51								sli					Gran	Gla	Umt	Bos	Rey	Pro			NA
14.07.17	Gene	NA	07:45:53								sli				Gran	Rhe	Bos	Gla						NA
14.07.17	Gene	NA	07:46:03									sli			Gran	Rhe	Bos	Gla						NA
14.07.17	Gene	NA	07:49:43								sli				Rhe	Gran	Bos	Gla	Jix	Pret				NA
14.07.17	Gene	NA	07:49:57									ali			Rhe	Gran	Gla	Pret						NA
14.07.17	Gene	NA	07:53:05									spu			Gran	Upps	Pret							NA
14.07.17	Gran	NA	07:53:08								sli				Gene	Upps	Pret							NA
14.07.17	Rhe	NA	07:53:14					sli							Prai	Lima	Gaya	Ula	Umt					NA
14.07.17	Rhe	NA	07:53:22						srtpu						Prai	Lima	Gaya	Ula	Umt					NA
14.07.17	Rhe	NA	07:53:40			srtpu									Prai	Lima	Gaya	Ula	Umt					NA
14.07.17	Gran	NA	07:53:57					sli							Prai	Lima	Gaya	Ula	Umt	Rhe				NA
14.07.17	Gene	NA	07:55:03							sli					Pret									NA
14.07.17	Rhe	NA	07:55:08									srtpu			Gene	Pret								NA
14.07.17	Gene	NA	07:55:12										sli		Rhe	Pret								NA
18.07.17	Pru	NA	07:49:09	07:49:09	Lid																			NA
18.07.17	Rhe	NA	07:16:09				sli								Upps	Umt		Twe	Tir	Gla	Pret	Pru		NA
18.07.17	Gran	NA	07:16:12			sli									Upps	Umt		Twe	Tir	Gla	Pret	Pru		NA
18.07.17	Rhe	NA	07:16:23						srtpu						Upps	Umt	Gene	Twe	Tir	Gla	Pret	Pru		NA
18.07.17	Gene	NA	07:16:28					sli							Upps	Umt	Rhe	Twe	Tir	Gla	Pret	Pru		NA
18.07.17	Reva	NA	07:16:47								sli				Gran	Pro	Prai	Tir						NA
18.07.17	Gran	NA	07:16:50									sli			Reva	Pro	Prai	Tir						NA
18.07.17	Gran	NA	07:16:55										sli		Rhe	Pro	Prai	Tir						NA
18.07.17	Gran	NA	07:16:57										sli		Rhe	Pro	Prai	Tir						NA
18.07.17	Rhe	NA	07:16:57							sli					Gran	Pro	Prai	Tir						NA
18.07.17	Gran	NA	07:17:03										sli			Pro	Prai	Tir						NA
18.07.17	Gran	NA	07:17:07										sli		Gene	Pro	Prai	Tir						NA
18.07.17	Gene	NA	07:17:11										sli		Gran	Pro	Prai	Tir						NA
18.07.17	Gene	NA	07:17:14									sli			Gran	Pro	Prai	Tir						NA
18.07.17	Rhe	NA	07:18:36				sli								Upps	Umt					Pret	Pru		NA
18.07.17	Gene	NA	07:19:18			sli									Gran	Umt	Upps	Rhe	Twe		Pret	Pru		NA
18.07.17	Gran	NA	07:19:19				sli								Gene	Umt	Upps		Tir		Pret	Pru		NA
18.07.17	Rhe	NA	07:19:54										sli		Gene	Pro	Prai							NA
18.07.17	Gran	NA	07:19:55					spu								Umt	Upps		Tir		Pret	Pru		NA
18.07.17	Gene	NA	07:19:56								sli				Rhe	Pro	Prai							NA
18.07.17	Gene	NA	07:20:01							sli					Rhe	Pro	Prai							NA
18.07.17	Rhe	NA	07:20:04								srtpu				Gene	Pro	Prai							NA
18.07.17	Gene	NA	07:20:09				sli								Gran	Umt	Upps		Tir		Pret	Pru		NA
18.07.17	Gene	NA	07:20:18			sli									Gran	Umt	Upps		Tir		Pret	Pru		NA
18.07.17	Gran	NA	07:20:19						sli						Gene	Umt	Upps		Tir		Pret	Pru		NA
18.07.17	Gran	NA	07:22:40						sli										Tir					NA
18.07.17	Rhe	NA	07:23:34			srtpu									Gran	Upps	Pret	Pru	Tir					NA
18.07.17	Rhe	NA	07:23:39				srtpu								Gran	Upps	Pret	Pru	Tir					NA
18.07.17	Rhe	NA	07:23:50						ali						Gran	Upps	Pret	Pru	Tir					NA
18.07.17	Rhe	NA	07:23:52						sli						Gran	Upps	Pret	Pru	Tir					NA
18.07.17	Gene	NA	07:23:53								sli				Prai	Pro								NA
18.07.17	Gene	NA	07:23:56							sli					Prai	Pro								NA
18.07.17	Gene	NA	07:24:03										sli		Prai	Pro								NA
18.07.17	Gene	NA	07:24:08									sli			Prai	Pro								NA
18.07.17	Rhe	NA	07:24:19					srtpu							Gran	Upps	Pru		Tir					NA
18.07.17	Gran	NA	07:26:41			spu									Pret	Upps			Tir					NA
18.07.17	Gran	NA	07:26:45				spuli								Pret	Upps	Gene		Tir					NA
18.07.17	Rhe	NA	07:26:52										srtpu											NA
18.07.17	Gran	NA	07:26:56						sli						Pret	Upps	Gene		Tir					NA
18.07.17	Gran	NA	07:27:09					spu							Pret	Upps	Gene		Tir					NA
18.07.17	Rhe	NA	07:28:27			srtpu									Gene				Tir					NA
18.07.17	Gene	NA	07:29:06								sli				Rhe	Prai	Pro							NA
18.07.17	Gene	NA	07:29:11							sli					Rhe	Prai	Pro							NA
18.07.17	Rhe	NA	07:29:13										sli		Gene	Prai	Pro							NA
18.07.17	Rhe	NA	07:29:45									srtpu				Prai	Pro							NA
18.07.17	Gran	NA	07:32:52				sli								Upps	Gene	Gaya	Pret	Tir					NA
18.07.17	Gene	NA	07:33:01			sli									Upps	Gran	Gaya	Pret	Tir					NA
18.07.17	Gene	NA	07:33:06					sli							Upps	Gran	Gaya	Pret	Tir					NA
18.07.17	Gene	NA	07:33:10						spu						Upps	Gran	Gaya	Pret	Tir					NA
18.07.17	Reva	NA	07:34:40									sli												NA
18.07.17	Reva	NA	07:34:45										srtpu											NA
18.07.17	Jix	NA	07:35:32					spu							Gran	Gene	Upps	Gaya	Tir	Rhe	Pret	Pru	Pro	NA
18.07.17	Jix	NA	07:35:40				spu								Gran	Gene	Upps	Gaya	Tir	Rhe	Pret	Pru	Pro	NA
18.07.17	Jix	NA	07:35:58						spu						Gran	Gene	Upps	Gaya	Tir	Rhe	Pret	Pru	Pro	NA
18.07.17	Reva	NA	07:37:18								sli				Rhe	Tir								NA
18.07.17	Reva	NA	07:37:23							sli					Rhe	Tir								NA
18.07.17	Rhe	NA	07:37:31										spbpu		Reva	Tir								NA
18.07.17	Gran	NA	07:39:05							spu					Reva									NA
18.07.17	Gran	NA	07:39:13								sli				Reva	Rhe								NA
18.07.17	Gran	NA	07:39:55										spu		Reva	Rhe								NA
18.07.17	Jix	NA	07:40:53					spu							Gene	Upps	Pret		Tir					NA
18.07.17	Jix	NA	07:41:01				spu								Gene	Upps	Pret		Tir					NA
18.07.17	Jix	NA	07:41:20						sli						Gene	Upps	Pret		Tir					NA
18.07.17	Jix	NA	07:41:31						spu						Gene	Upps	Pret		Tir					NA
18.07.17	Jix	NA	07:45:05						ali						Gene	Upps			Tir					NA
18.07.17	Jix	NA	07:45:08			spu									Gene	Upps			Tir					NA
18.07.17	Jix	NA	07:45:26					spu							Gene	Upps			Tir					NA
18.07.17	Jix	NA	07:45:55				spu								Gene	Upps			Tir					NA
18.07.17	Rhe	NA	07:46:44					sli							Gene	Upps	Gran		Tir					NA
18.07.17	Rhe	NA	07:46:57				sli								Gene	Upps	Gran		Tir					NA
18.07.17	Gran	NA	07:46:58												Gene	Upps	Rhe		Tir					NA
18.07.17	Rhe	NA	07:47:03						srtpu						Gene	Upps	Gran		Tir					NA
18.07.17	Jix	NA	07:47:14										sli		Reva									NA
18.07.17	Reva	NA	07:47:15									sli			Jix	Pret	Pro	Pru						NA
18.07.17	Reva	NA	07:47:21							srtpu					Jix	Pret	Pro	Pru						NA
18.07.17	Jix	NA	07:47:23								spu				Reva	Pret	Pro	Pru						NA
18.07.17	Gran	NA	07:49:47						sli						Pret	Upps	Pro	Gene	Tir					NA
18.07.17	Jix	NA	07:50:17				sli								Pret	Upps	Pro	Gene	Tir					NA
18.07.17	Gran	NA	07:50:20					sli							Pret	Upps	Pro	Gene	Tir					NA
18.07.17	Jix	NA	07:52:30					spu								Upps	Pro							NA
18.07.17	Gran	NA	07:52:37				spu								Gene	Upps	Pro	Jix						NA
18.07.17	Gene	NA	07:52:43			sli									Gran	Upps	Pro	Jix						NA
18.07.17	Gene	NA	07:52:52						sli						Gran	Upps	Pro	Jix						NA
18.07.17	Gran	NA	07:56:39						sli						Gene	Upps	Pro							NA
18.07.17	Gran	NA	07:57:14					spu							Gene	Upps	Pro							NA
18.07.17	Gene	NA	07:57:21			sli									Gran	Upps	Pro							NA
18.07.17	Gene	NA	07:57:25				sli								Gran	Upps	Pro							NA
18.07.17	Gran	NA	07:57:28						sli						Gene	Upps	Pro							NA
18.07.17	Gaya	NA	08:03:29							sli					Xian	Bela	Jix							NA
18.07.17	Gran	NA	08:03:54						sli						Gene	Upps	Reva							NA
18.07.17	Gran	NA	08:03:57					spu							Gene	Upps	Reva							NA
18.07.17	Gran	NA	08:04:02				spu								Gene	Upps	Reva							NA
18.07.17	Gene	NA	08:04:10			sli									Gran	Upps	Reva							NA
18.07.17	Gaya	NA	08:04:57									spu			Xian	Bela	Jix	Gene						NA
18.07.17	Gene	NA	08:04:57								sli				Xian	Bela	Jix	Gaya						NA
18.07.17	Gene	NA	08:05:02										sli		Xian	Bela	Jix	Gaya	Gla	Bos				NA
18.07.17	Gene	NA	08:05:06												Xian	Bela	Jix	Gaya	Gla	Bos				NA
18.07.17	Gran	NA	08:06:15						sli						Reva	Upps								NA
18.07.17	Gran	NA	08:06:31			spu									Upps									NA
18.07.17	Gran	NA	08:06:36				sli								Upps									NA
18.07.17	Gran	NA	08:06:47					sli							Upps									NA
18.07.17	Gran	NA	08:07:35						spu						Upps									NA
18.07.17	Gran	NA	08:07:46			sli									Upps									NA
18.07.17	Gene	NA	08:08:02							sli					Gaya	Tir	Reva	Bela	Jix	Xian	Bos			NA
18.07.17	Gene	NA	08:08:08										sli		Gaya	Tir	Reva	Bela	Jix	Xian	Bos			NA
18.07.17	Gene	NA	08:08:12								sli				Gaya	Tir	Reva	Bela	Jix	Xian	Bos			NA
18.07.17	Gene	NA	08:08:17									spu			Gaya	Tir	Reva	Bela	Jix	Xian	Bos			NA
18.07.17	Gran	NA	08:08:19				sli								Upps									NA
18.07.17	Gene	NA	08:10:04							sli					Gran	Bela	Reva	Bos						NA
18.07.17	Gran	NA	08:10:05												Upps									NA
18.07.17	Gene	NA	08:10:09								sli				Gran	Bela	Reva	Bos						NA
18.07.17	Gene	NA	08:10:15									spu			Gran	Bela	Reva	Bos						NA
18.07.17	Gene	NA	08:10:19									sli			Gran	Bela	Reva	Bos						NA
18.07.17	Gran	NA	08:11:23								sli					Bela	Reva	Bos						NA
18.07.17	Lima	NA	08:29:33			apu									Rosl									NA
18.07.17	Lima	NA	08:29:38			sli									Rosl									NA
18.07.17	Lima	NA	08:29:55			sli									Rosl									NA
18.07.17	Lima	NA	08:30:10			spu									Rosl									NA
18.07.17	Lima	NA	08:31:41				spu								Renn									NA
18.07.17	Lima	NA	08:32:13					srtpu							Renn									NA
18.07.17	Lima	NA	08:32:39						sli						Renn									NA
18.07.17	Renn	NA	08:32:46	08:32:46	Drawer																			NA
18.07.17	Lima	NA	08:33:33						spu															NA
18.07.17	Lima	NA	08:33:52					sli																NA
18.07.17	Lima	NA	08:33:53					sli																NA
18.07.17	Lima	NA	08:34:29				sli																	NA
18.07.17	Lima	NA	08:34:46			sli																		NA
18.07.17	Rhe	NA	08:52:08				sli								Tir	Umt	Pro							NA
18.07.17	Rhe	NA	08:52:15			srtpu									Tir	Umt	Pro							NA
18.07.17	Rhe	NA	08:52:21						sli						Tir	Umt	Pro							NA
18.07.17	Rhe	NA	08:52:49					srtpu							Tir	Umt	Pro							NA
20.07.17	Jix	NA	06:39:18				spu																	NA
20.07.17	Jix	NA	06:39:32			spu																		NA
20.07.17	Jix	NA	06:39:44						srtpuli															NA
20.07.17	Jix	NA	06:39:47					spu																NA
20.07.17	Jix	NA	06:40:13				spu																	NA
20.07.17	Gene	NA	06:42:24								sli													NA
20.07.17	Rhe	NA	06:45:02								srtli				Gene	Gran	Prai	Lima						NA
20.07.17	Rhe	NA	06:45:18							srtpu					Gene	Gran	Prai	Lima						NA
20.07.17	Rhe	NA	06:45:28										srtpu		Gene	Gran	Prai	Lima						NA
20.07.17	Rhe	NA	06:45:47									srtpu			Gene	Gran	Prai	Lima						NA
20.07.17	Rhe	NA	06:50:29								srtpu				Gene	Gran	Prai	Lima	Xian					NA
20.07.17	Rhe	NA	06:50:34									srtpu			Gene	Gran	Prai	Lima	Xian					NA
20.07.17	Rhe	NA	06:50:43										srtpu		Gene	Gran	Prai	Lima	Xian					NA
20.07.17	Rhe	NA	06:50:54							srtpu					Gene	Gran	Prai	Lima	Xian					NA
20.07.17	Jix	NA	06:51:38				sli								Can									NA
20.07.17	Jix	NA	06:51:45			spu									Can									NA
20.07.17	Jix	NA	06:51:54						spu						Can									NA
20.07.17	Jix	NA	06:52:03					spu							Can									NA
20.07.17	Gran	NA	06:52:55								sli				Rhe	Gene								NA
20.07.17	Rhe	NA	06:57:41							srtpu					Gene	Prai	Lima							NA
20.07.17	Rhe	NA	06:57:46										srtpu		Gene	Prai	Lima							NA
20.07.17	Jix	NA	06:57:50					sli							Can									NA
20.07.17	Jix	NA	06:57:56						spu						Can									NA
20.07.17	Rhe	NA	06:58:03												Gene	Prai	Lima							NA
20.07.17	Rhe	NA	06:58:11								srtpu				Prai	Lima	Gaya	Xala						NA
20.07.17	Jix	NA	06:58:12			srtpu									Can									NA
20.07.17	Jix	NA	06:58:16				spu								Can									NA
20.07.17	Jix	NA	07:01:09					sli							Can	Ula	Gene	Upps	Uji					NA
20.07.17	Jix	NA	07:01:13						spu						Can	Ula	Gene	Upps	Uji					NA
20.07.17	Jix	NA	07:01:19			spu									Can	Ula	Gene	Upps	Uji					NA
20.07.17	Jix	NA	07:01:26				spu								Can	Ula	Gene	Upps	Uji					NA
20.07.17	Jix	NA	07:02:44					sli							Gene	Can	Upps	Uji	Ula					NA
20.07.17	Jix	NA	07:02:51						spu						Gene	Can	Upps	Uji	Ula					NA
20.07.17	Gene	NA	07:03:03				spu								Jix	Can	Upps	Uji	Ula					NA
20.07.17	Gene	NA	07:03:08			sli									Ula	Can	Upps	Uji	Jix					NA
20.07.17	Rhe	NA	07:03:56							srtpu					Gran	Lima	Gaya	Xala						NA
20.07.17	Rhe	NA	07:04:03										srtpu		Gran	Lima	Gaya	Xala						NA
20.07.17	Rhe	NA	07:04:16									srtpu			Gran	Lima	Gaya	Xala						NA
20.07.17	Rhe	NA	07:04:24								srtpu				Gran	Lima	Gaya	Xala						NA
20.07.17	Gene	NA	07:04:29				sli								Ula	Can	Upps	Uji	Jix					NA
20.07.17	Gene	NA	07:04:33			sli									Ula	Can	Upps	Uji	Jix					NA
20.07.17	Gene	NA	07:04:40					sli							Ula	Can	Gla	Uji	Jix					NA
20.07.17	Gene	NA	07:04:42					sli							Ula	Can	Gla	Uji	Jix					NA
20.07.17	Gene	NA	07:04:49						sli						Ula	Can	Gla	Uji	Jix					NA
20.07.17	Gene	NA	07:06:20			sli									Ula	Jix	Uji							NA
20.07.17	Gene	NA	07:06:29				sli								Ula	Jix	Uji							NA
20.07.17	Gene	NA	07:06:33						sli						Ula	Jix	Uji							NA
20.07.17	Gene	NA	07:06:40					sli							Ula	Jix	Uji							NA
20.07.17	Rhe	NA	07:07:11									srtpu			Gran	Lima	Xala							NA
20.07.17	Rhe	NA	07:07:22										srtpu		Xala	Lima								NA
20.07.17	Rhe	NA	07:07:27							srtpu					Xala									NA
20.07.17	Jix	NA	07:07:53					sli							Bos	Upps	Gene							NA
20.07.17	Jix	NA	07:07:57						spu						Bos	Upps	Gene							NA
20.07.17	Jix	NA	07:08:04				spu								Bos	Upps	Gene							NA
20.07.17	Jix	NA	07:08:11			spu									Bos	Upps	Gene							NA
20.07.17	Jix	NA	07:11:30				spu								Bos	Umt	Can							NA
20.07.17	Jix	NA	07:11:35			spu									Bos	Umt	Can							NA
20.07.17	Jix	NA	07:11:49						sli						Bos	Umt	Can							NA
20.07.17	Jix	NA	07:12:02					spu							Bos	Umt	Can							NA
20.07.17	Jix	NA	07:14:27					sli																NA
20.07.17	Jix	NA	07:14:32						spu															NA
20.07.17	Gene	NA	07:14:47				ali								Uji	Gla								NA
20.07.17	Gene	NA	07:14:47				spu								Uji	Gla								NA
20.07.17	Gene	NA	07:14:51			sli									Uji	Gla								NA
20.07.17	Rhe	NA	07:16:08							srtpu					Xala	Gaya	Gran	Prai	Lima					NA
20.07.17	Rhe	NA	07:16:13										srtpu		Xala	Gaya	Gran	Prai	Lima					NA
20.07.17	Rhe	NA	07:16:18									srtpu			Xala	Gaya	Gran	Prai	Lima					NA
20.07.17	Rhe	NA	07:16:24								srtpu				Xala	Gaya	Gran	Prai	Lima					NA
20.07.17	Gene	NA	07:17:29			sli									Uji	Gla								NA
20.07.17	Gene	NA	07:17:33				sli								Uji	Gla								NA
20.07.17	Gene	NA	07:17:41					sli							Uji	Jix	Gla							NA
20.07.17	Gene	NA	07:17:42					sli							Uji	Jix	Gla							NA
20.07.17	Gene	NA	07:17:57						sli						Uji	Jix	Gla							NA
20.07.17	Rhe	NA	07:18:05									srtpu			Xala									NA
20.07.17	Rhe	NA	07:18:12										srtpu		Xala	Gran								NA
20.07.17	Rhe	NA	07:18:19							srtpu					Xala	Gran	Lima	Prai						NA
20.07.17	Rhe	NA	07:19:25								srtpu				Xala	Gran	Lima	Prai						NA
20.07.17	Rhe	NA	07:19:35									srtpu			Xala	Gran	Lima	Prai						NA
20.07.17	Rhe	NA	07:19:41										srtpu		Gran	Lima	Prai							NA
20.07.17	Rhe	NA	07:19:52							srtpu					Xala	Gran	Lima	Prai	Gaya					NA
20.07.17	Jix	NA	07:21:41					sli							Gene	Can								NA
20.07.17	Gene	NA	07:21:49				sli								Jix	Can								NA
20.07.17	Gene	NA	07:21:59						sli						Bela	Can								NA
20.07.17	Rhe	NA	07:22:35							srtpu					Xala	Gran	Lima	Prai						NA
20.07.17	Rhe	NA	07:22:39										srtpu		Xala	Gran	Lima	Prai						NA
20.07.17	Rhe	NA	07:22:50									srtpu			Xala	Gran	Lima	Prai						NA
20.07.17	Rhe	NA	07:22:54								srtpu				Xala	Gran	Lima	Prai						NA
20.07.17	Rhe	NA	07:24:13								srtpu				Xala	Gran	Lima							NA
20.07.17	Rhe	NA	07:24:23							srtpu					Xala	Gran	Lima							NA
20.07.17	Rhe	NA	07:24:29										srtpu		Xala	Gran	Lima							NA
20.07.17	Rhe	NA	07:24:34									srtpu			Xala	Gran	Lima							NA
20.07.17	Gene	NA	07:25:02				sli								Jix	Bos								NA
20.07.17	Gene	NA	07:25:06			sli									Jix	Bos								NA
20.07.17	Gene	NA	07:25:11						sli						Jix	Bos								NA
20.07.17	Gene	NA	07:25:15					sli							Jix	Bos								NA
20.07.17	Jix	NA	07:27:32					sli							Gene	Bos								NA
20.07.17	Rhe	NA	07:27:33								srtpu				Xala	Lima								NA
20.07.17	Gene	NA	07:27:40				sli								Jix	Bos								NA
20.07.17	Gene	NA	07:27:46			sli									Jix	Bos								NA
20.07.17	Gene	NA	07:27:58						sli						Jix	Bos								NA
20.07.17	Rhe	NA	07:30:20							srtpu					Xala									NA
20.07.17	Rhe	NA	07:30:26										srtpu		Xala									NA
20.07.17	Rhe	NA	07:30:33												Xala	Lima								NA
20.07.17	Gene	NA	07:30:35				sli								Jix	Bos	Bela	Can						NA
20.07.17	Gene	NA	07:30:36				sli								Jix	Bos	Bela	Can						NA
20.07.17	Gene	NA	07:30:40				sli								Jix	Bos	Bela	Can						NA
20.07.17	Gene	NA	07:30:41				sli								Jix	Bos	Bela	Can						NA
20.07.17	Gene	NA	07:30:48			sli									Jix	Bos	Bela	Can						NA
20.07.17	Gene	NA	07:30:53						sli						Jix	Bos	Bela	Can						NA
20.07.17	Gene	NA	07:30:56					sli							Jix	Bos	Bela	Can						NA
20.07.17	Gene	NA	07:32:55				sli								Bos	Umt								NA
20.07.17	Gene	NA	07:32:57				sli								Bos	Umt								NA
20.07.17	Gene	NA	07:33:01			sli									Bos	Umt								NA
20.07.17	Gene	NA	07:33:02			sli									Bos	Umt								NA
20.07.17	Gene	NA	07:33:07						sli						Bos	Umt								NA
20.07.17	Gene	NA	07:33:14					sli							Bos	Umt								NA
20.07.17	Rhe	NA	07:33:54								srtpu				Xala	Lima								NA
20.07.17	Rhe	NA	07:34:03									srtpu			Xala	Lima								NA
20.07.17	Rhe	NA	07:34:09										srtpu		Xala	Lima								NA
20.07.17	Rhe	NA	07:34:17							srtpu					Xala	Lima								NA
20.07.17	Jix	NA	07:35:28					sli							Gene									NA
20.07.17	Rhe	NA	07:35:49								srtli				Xala	Lima								NA
20.07.17	Rhe	NA	07:35:56									srtpu			Xala	Lima								NA
20.07.17	Rhe	NA	07:36:08										srtpu		Xala	Lima								NA
20.07.17	Rhe	NA	07:36:19							srtpu					Xala	Lima								NA
20.07.17	Gla	NA	07:44:47			sli																		NA
20.07.17	Gla	NA	07:44:49			sli																		NA
20.07.17	Jix	NA	07:44:50								srtpu				Rhe	Xala	Xian							NA
20.07.17	Jix	NA	07:46:19										sli		Xala									NA
20.07.17	Gran	NA	07:47:52						sli						Ula	Umt	Tir							NA
20.07.17	Gran	NA	07:47:59			sli									Ula	Umt	Tir							NA
20.07.17	Rhe	NA	07:51:08									srtpu			Xala	Jix	Lima							NA
[truncated: 658 more rows]

## Sheet: Legend
ID_actor: Identity of the individual who manipulates the box
ID_attending: Identity of individual who has its head or body oriented in an unobstructed
line towards the actor
attempt: unsuccessful action to fully open the box
success: successful action to fully open the box
time: time when the manipulation occurred (attempt or success)
time_first_contact: time when the actor first touched a box
First_area_touched: area (lid or drawer) first touched by the actor
a: attempt
s: success
li: lift the lid of the box
pu: pull the drawer of the box
rt: return the box from the back to the front of the box (usually combined with ÔliÕ or ÔpuÕ)
m: manipulation with the mouth
pb: push the drawer from the back of the box
trial number: number of manipulative bout per individual
event number: number of the manipulation event per individual per day whatever the box
