# Supplementary material for: Wild primates copy higher-ranked individuals in a social transmission experiment
Source: Nat Commun. 2020 Jan 23;11:459. doi: 10.1038/s41467-019-14209-8 (PMC6978360; doi:10.1038/s41467-019-14209-8)
Supplement: Supplementary file 7 — Supplementary Data 3 [file 41467_2019_14209_MOESM7_ESM.xlsx]

## Sheet: Feuil1
Ind	Solve_event0	Solve_event1	Solve_event2	Solve_event3	Solve_event4	Solve_event5	Solve_event6	Solve_event7	Solve_event8	Solve_event9	Solve_event10	Solve_event11	Solve_event12	Solve_event13	Solve_event14	Solve_event15	Solve_event16
Aare	0	0	0	0	0	0	0	0	0	1	1	1	1	1	1	1	1
Amur	0	0	0	0	0	0	0	0	0	0	0	0	0	0	0	1	1
Arn	0	0	0	0	0	0	0	0	0	0	0	0	1	1	1	1	1
Avo	0	0	1	1	1	1	1	1	1	1	1	1	1	1	1	1	1
Lif	0	0	0	0	0	0	1	1	1	1	1	1	1	1	1	1	1
Mal	0	0	0	0	0	0	0	0	0	0	0	1	1	1	1	1	1
Mis	0	0	0	0	0	0	0	0	0	0	0	0	0	0	0	0	0
Ness	0	0	0	0	0	0	0	1	1	1	1	1	1	1	1	1	1
Yalu	0	0	0	0	1	1	1	1	1	1	1	1	1	1	1	1	1
Yan	0	0	0	0	0	0	0	0	0	0	0	0	0	0	1	1	1
Yeni	0	0	0	0	0	0	0	0	0	0	0	0	0	0	0	0	1
Aare	0	0	0	0	0	0	0	0	0	0	0	0	0	0	0	0	0
Amur	0	0	0	0	0	0	0	0	0	0	0	0	0	0	0	0	0
Arn	0	0	0	0	0	0	0	0	0	0	0	0	0	1	1	1	1
Avo	0	0	0	1	1	1	1	1	1	1	1	1	1	1	1	1	1
Lif	0	1	1	1	1	1	1	1	1	1	1	1	1	1	1	1	1
Mal	0	0	0	0	0	0	0	0	0	0	1	1	1	1	1	1	1
Mis	0	0	0	0	0	0	0	0	0	0	0	0	0	0	0	0	0
Ness	0	0	0	0	0	0	0	0	1	1	1	1	1	1	1	1	1
Yalu	0	0	0	0	0	1	1	1	1	1	1	1	1	1	1	1	1
Yan	0	0	0	0	0	0	0	0	0	0	0	0	0	0	0	0	0
Yeni	0	0	0	0	0	0	0	0	0	0	0	0	0	0	0	0	0
