# Supplementary material for: Wild primates copy higher-ranked individuals in a social transmission experiment
Source: Nat Commun. 2020 Jan 23;11:459. doi: 10.1038/s41467-019-14209-8 (PMC6978360; doi:10.1038/s41467-019-14209-8)
Supplement: Supplementary file 9 — Supplementary Data 5 [file 41467_2019_14209_MOESM9_ESM.xlsx]

## Sheet: Feuil1
Order	Ind	ID	Rank	Adult	Female
5	Aare	1	6	1	1
9	Amur	2	7	1	1
8	Arn	3	9	0	0
2	Avo	4	5	0	0
1	Lif	5	1	1	0
7	Mal	6	8	0	0
NA	Mis	7	10	0	0
4	Ness	8	11	1	1
3	Yalu	9	4	1	1
6	Yan	10	3	0	0
10	Yeni	11	2	1	1
