# Supplementary material for: Wild primates copy higher-ranked individuals in a social transmission experiment
Source: Nat Commun. 2020 Jan 23;11:459. doi: 10.1038/s41467-019-14209-8 (PMC6978360; doi:10.1038/s41467-019-14209-8)
Supplement: Supplementary file 10 — Supplementary Data 6 [file 41467_2019_14209_MOESM10_ESM.xlsx]

## Sheet: Feuil1
Order	Ind	ID	Rank	Adult	Female
17	Bela	1	24	0	1
NA	Bos	2	11	0	0
NA	Can	3	3	1	0
11	Gaya	4	2	1	1
1	Gene	5	1	1	1
9	Gla	6	4	0	0
8	Gran	7	10	0	1
4	Jix	8	20	0	0
13	Lima	9	22	0	1
NA	Prai	10	17	0	1
15	Pret	11	13	1	1
NA	Pro	12	19	0	0
14	Pru	13	16	0	0
18	Renn	14	25	0	1
6	Reva	15	27	1	1
NA	Rey	16	28	0	0
5	Rhe	17	7	0	0
NA	Roma	18	23	1	1
NA	Rosl	19	26	0	1
16	Tir	20	14	0	0
NA	Twe	21	6	1	0
12	Uji	22	12	0	0
19	Ula	23	15	0	0
7	Umt	24	21	0	0
2	Upps	25	5	1	1
3	Xala	26	9	0	1
10	Xian	27	8	1	1
NA	Zan	28	18	0	0
