# Supplementary material for: Wild primates copy higher-ranked individuals in a social transmission experiment
Source: Nat Commun. 2020 Jan 23;11:459. doi: 10.1038/s41467-019-14209-8 (PMC6978360; doi:10.1038/s41467-019-14209-8)
Supplement: Supplementary file 11 — Supplementary Data 7 [file 41467_2019_14209_MOESM11_ESM.xlsx]

## Sheet: Feuil1
	Aare	Amur	Arn	Avo	Lif	Mal	Mis	Ness	Yalu	Yan	Yeni
Aare	0	0	0	0	0	0	0	0	0	0	0
Amur	0	0	0	0	0	0	0	0	0	0	0
Arn	0	0	0	0	0	0	0	0	0	0	0
Avo	0	0	0	0	0	0	0	0	0	0	0
Lif	0	0	0	0	0	0	0	0	0	0	0
Mal	0	0	0	0	0	0	0	0	0	0	0
Mis	0	0	0	0	0	0	0	0	0	0	0
Ness	0	0	0	0	0	0	0	0	0	0	0
Yalu	0	0	0	0	0	0	0	0	0	0	0
Yan	0	0	0	0	0	0	0	0	0	0	0
Yeni	0	0	0	0	0	0	0	0	1	1	0
