# Supplementary material for: Wild primates copy higher-ranked individuals in a social transmission experiment
Source: Nat Commun. 2020 Jan 23;11:459. doi: 10.1038/s41467-019-14209-8 (PMC6978360; doi:10.1038/s41467-019-14209-8)
Supplement: Supplementary file 14 — Supplementary Data 10 [file 41467_2019_14209_MOESM14_ESM.xlsx]

## Sheet: Feuil1
	Bela	Bos	Can	Gaya	Gene	Gla	Gran	Jix	Lima	Prai	Pret	Pro	Pru	Renn	Reva	Rey	Rhe	Roma	Rosl	Tir	Twe	Uji	Ula	Umt	Upps	Xala	Xian	Zan
Bela	0	1	1	1	1	1	1	1	1	1	1	1	1	0	0	0	1	1	0	1	1	1	1	1	1	1	1	1
Bos	0	0	1	1	1	1	1	0	0	0	0	0	0	0	0	0	1	0	0	0	1	0	0	0	1	1	1	0
Can	0	0	0	1	1	0	0	0	0	0	0	0	0	0	0	0	0	0	0	0	0	0	0	0	0	0	0	0
Gaya	0	0	0	0	1	0	0	0	0	0	0	0	0	0	0	0	0	0	0	0	0	0	0	0	0	0	0	0
Gene	0	0	0	0	0	0	0	0	0	0	0	0	0	0	0	0	0	0	0	0	0	0	0	0	0	0	0	0
Gla	0	0	1	1	1	0	0	0	0	0	0	0	0	0	0	0	0	0	0	0	0	0	0	0	0	0	0	0
Gran	0	0	1	1	1	1	0	0	0	0	0	0	0	0	0	0	1	0	0	0	1	0	0	0	1	1	1	0
Jix	0	1	1	1	1	1	1	0	0	1	1	1	1	0	0	0	1	0	0	1	1	1	1	0	1	1	1	1
Lima	0	1	1	1	1	1	1	1	0	1	1	1	1	0	0	0	1	0	0	1	1	1	1	1	1	1	1	1
Prai	0	1	1	1	1	1	1	0	0	0	1	0	1	0	0	0	1	0	0	1	1	1	1	0	1	1	1	0
Pret	0	1	1	1	1	1	1	0	0	0	0	0	0	0	0	0	1	0	0	0	1	1	0	0	1	1	1	0
Pro	0	1	1	1	1	1	1	0	0	1	1	0	1	0	0	0	1	0	0	1	1	1	1	0	1	1	1	1
Pru	0	1	1	1	1	1	1	0	0	0	1	0	0	0	0	0	1	0	0	1	1	1	1	0	1	1	1	0
Renn	1	1	1	1	1	1	1	1	1	1	1	1	1	0	0	0	1	1	0	1	1	1	1	1	1	1	1	1
Reva	1	1	1	1	1	1	1	1	1	1	1	1	1	1	0	0	1	1	1	1	1	1	1	1	1	1	1	1
Rey	1	1	1	1	1	1	1	1	1	1	1	1	1	1	1	0	1	1	1	1	1	1	1	1	1	1	1	1
Rhe	0	0	1	1	1	1	0	0	0	0	0	0	0	0	0	0	0	0	0	0	1	0	0	0	1	0	0	0
Roma	0	1	1	1	1	1	1	1	1	1	1	1	1	0	0	0	1	0	0	1	1	1	1	1	1	1	1	1
Rosl	1	1	1	1	1	1	1	1	1	1	1	1	1	1	0	0	1	1	0	1	1	1	1	1	1	1	1	1
Tir	0	1	1	1	1	1	1	0	0	0	1	0	0	0	0	0	1	0	0	0	1	1	0	0	1	1	1	0
Twe	0	0	1	1	1	1	0	0	0	0	0	0	0	0	0	0	0	0	0	0	0	0	0	0	1	0	0	0
Uji	0	1	1	1	1	1	1	0	0	0	0	0	0	0	0	0	1	0	0	0	1	0	0	0	1	1	1	0
Ula	0	1	1	1	1	1	1	0	0	0	1	0	0	0	0	0	1	0	0	1	1	1	0	0	1	1	1	0
Umt	0	1	1	1	1	1	1	1	0	1	1	1	1	0	0	0	1	0	0	1	1	1	1	0	1	1	1	1
Upps	0	0	1	1	1	1	0	0	0	0	0	0	0	0	0	0	0	0	0	0	0	0	0	0	0	0	0	0
Xala	0	0	1	1	1	1	0	0	0	0	0	0	0	0	0	0	1	0	0	0	1	0	0	0	1	0	1	0
Xian	0	0	1	1	1	1	0	0	0	0	0	0	0	0	0	0	1	0	0	0	1	0	0	0	1	0	0	0
Zan	0	1	1	1	1	1	1	0	0	1	1	0	1	0	0	0	1	0	0	1	1	1	1	0	1	1	1	0
