# Supplementary material for: Wild primates copy higher-ranked individuals in a social transmission experiment
Source: Nat Commun. 2020 Jan 23;11:459. doi: 10.1038/s41467-019-14209-8 (PMC6978360; doi:10.1038/s41467-019-14209-8)
Supplement: Supplementary file 17 — Supplementary Data 13 [file 41467_2019_14209_MOESM17_ESM.xlsx]

## Sheet: Feuil1
	group	stand_rank	success	all_manip	time
Bela	Noha	0.85	1	7	13430
Bos	Noha	0.37	0	3	91056
Can	Noha	0.07	0	3	11360
Gaya	Noha	0.04	18	29	94946
Gene	Noha	0	518	615	100105
Gla	Noha	0.11	50	57	89273
Gran	Noha	0.33	254	296	99066
Jix	Noha	0.7	239	367	100036
Lima	Noha	0.78	10	13	50867
Prai	Noha	0.59	0	2	78092
Pret	Noha	0.44	1	16	21866
Pro	Noha	0.67	0	2	941
Pru	Noha	0.56	15	24	23124
Renn	Noha	0.89	10	19	10221
Reva	Noha	0.96	62	93	98872
Rhe	Noha	0.22	249	736	99058
Tir	Noha	0.48	6	20	21001
Uji	Noha	0.41	14	18	78543
Ula	Noha	0.52	7	11	9980
Umt	Noha	0.74	24	31	90569
Upps	Noha	0.15	25	27	99783
Xala	Noha	0.3	8	13	99555
Xian	Noha	0.26	182	215	88614
Aare	Kubu	0.45	2	4	34906
Amur	Kubu	0.55	4	4	247
Arn	Kubu	0.73	24	36	10361
Avo	Kubu	0.36	286	414	46054
Lif	Kubu	0	421	657	46259
Mal	Kubu	0.64	16	28	10363
Nessi	Kubu	0.91	147	171	43914
Yalu	Kubu	0.27	430	521	45832
Yan	Kubu	0.18	5	9	10332
