# Supplementary material for: Wild primates copy higher-ranked individuals in a social transmission experiment
Source: Nat Commun. 2020 Jan 23;11:459. doi: 10.1038/s41467-019-14209-8 (PMC6978360; doi:10.1038/s41467-019-14209-8)
Supplement: Supplementary file 18 — Supplementary Data 14 [file 41467_2019_14209_MOESM18_ESM.xlsx]

## Sheet: Feuil1
	group	stand_rank	success	all_manip	time
Bela	Noha	0.85	1	7	12992
Gaya	Noha	0.04	18	29	85885
Gene	Noha	0	518	615	100105
Gla	Noha	0.11	50	57	89273
Gran	Noha	0.33	254	296	89292
Jix	Noha	0.7	239	367	99393
Lima	Noha	0.78	10	13	50862
Pret	Noha	0.44	1	16	7372
Pru	Noha	0.56	15	24	23080
Renn	Noha	0.89	10	19	10033
Reva	Noha	0.96	62	93	98872
Rhe	Noha	0.22	249	736	99058
Tir	Noha	0.48	6	20	16955
Uji	Noha	0.41	14	18	78548
Ula	Noha	0.52	7	11	9963
Umt	Noha	0.74	24	31	90569
Upps	Noha	0.15	25	27	99783
Xala	Noha	0.3	8	13	99547
Xian	Noha	0.26	182	215	88614
Aare	Kubu	0.45	2	4	34906
Amur	Kubu	0.55	4	4	247
Arn	Kubu	0.73	24	36	9841
Avo	Kubu	0.36	286	414	46054
Lif	Kubu	0	421	657	46257
Mal	Kubu	0.64	16	28	10301
Nessi	Kubu	0.91	147	171	43914
Yalu	Kubu	0.27	430	521	45832
Yan	Kubu	0.18	5	9	4644
