# Supplementary material for: Wild primates copy higher-ranked individuals in a social transmission experiment
Source: Nat Commun. 2020 Jan 23;11:459. doi: 10.1038/s41467-019-14209-8 (PMC6978360; doi:10.1038/s41467-019-14209-8)
Supplement: Supplementary file 19 — Supplementary Data 15 [file 41467_2019_14209_MOESM19_ESM.xlsx]

## Sheet: Feuil1
Group	Actor	stand_rank_actor	Attending	stand_rank_attending	nb_time_being_observed	nb_time_manipulation	frequency_being_observed	time
Kubu	Arn	0.73	Aare	0.45	1	36	0.03	9841
Kubu	Avo	0.36	Aare	0.45	57	414	0.14	46054
Kubu	Lif	0	Aare	0.45	58	488	0.12	46257
Kubu	Ness	0.91	Aare	0.45	12	171	0.07	43914
Kubu	Yalu	0.27	Aare	0.45	37	521	0.07	45832
Kubu	Aare	0.45	Amur	0.55	1	4	0.25	34906
Kubu	Arn	0.73	Amur	0.55	2	36	0.06	9841
Kubu	Avo	0.36	Amur	0.55	8	414	0.02	46054
Kubu	Lif	0	Amur	0.55	38	488	0.08	46257
Kubu	Mal	0.64	Amur	0.55	1	28	0.04	10301
Kubu	Yalu	0.27	Amur	0.55	5	521	0.01	45832
Kubu	Yeni	0.09	Amur	0.55	2	3	0.67	46268
Kubu	Avo	0.36	Arn	0.73	12	414	0.03	46054
Kubu	Lif	0	Arn	0.73	73	488	0.15	46257
Kubu	Mal	0.64	Arn	0.73	7	28	0.25	10301
Kubu	Yalu	0.27	Arn	0.73	99	521	0.19	45832
Kubu	Yan	0.18	Arn	0.73	1	9	0.11	4644
Kubu	Arn	0.73	Avo	0.36	7	36	0.19	9841
Kubu	Lif	0	Avo	0.36	200	488	0.41	46257
Kubu	Mal	0.64	Avo	0.36	14	28	0.5	10301
Kubu	Ness	0.91	Avo	0.36	56	171	0.33	43914
Kubu	Yalu	0.27	Avo	0.36	53	521	0.1	45832
Kubu	Yan	0.18	Avo	0.36	2	9	0.22	4644
Noha	Geneva	0	Bela	0.85	54	615	0.09	100105
Noha	Glaston	0.11	Bela	0.85	4	57	0.07	89273
Noha	Granada	0.33	Bela	0.85	36	296	0.12	89292
Noha	Jixi	0.7	Bela	0.85	42	367	0.11	99393
Noha	Pruskow	0.56	Bela	0.85	2	24	0.08	23080
Noha	Reva	0.96	Bela	0.85	4	93	0.04	98872
Noha	Rheban	0.22	Bela	0.85	65	736	0.09	99058
Noha	Umtata	0.74	Bela	0.85	7	31	0.23	90569
Noha	Uppsala	0.15	Bela	0.85	7	27	0.26	99783
Noha	Xalapa	0.3	Bela	0.85	2	13	0.15	99547
Noha	Xian	0.26	Bela	0.85	26	215	0.12	88614
Noha	Geneva	0	Boston	0.37	53	615	0.09	100105
Noha	Glaston	0.11	Boston	0.37	13	57	0.23	89273
Noha	Granada	0.33	Boston	0.37	52	296	0.18	89292
Noha	Jixi	0.7	Boston	0.37	26	367	0.07	99393
Noha	Pruskow	0.56	Boston	0.37	1	24	0.04	23080
Noha	Reva	0.96	Boston	0.37	8	93	0.09	98872
Noha	Rheban	0.22	Boston	0.37	40	736	0.05	99058
Noha	Umtata	0.74	Boston	0.37	4	31	0.13	90569
Noha	Uppsala	0.15	Boston	0.37	4	27	0.15	99783
Noha	Xian	0.26	Boston	0.37	14	215	0.07	88614
Noha	Geneva	0	Cancun	0.07	44	615	0.07	100105
Noha	Glaston	0.11	Cancun	0.07	1	57	0.02	89273
Noha	Granada	0.33	Cancun	0.07	13	296	0.04	89292
Noha	Jixi	0.7	Cancun	0.07	39	367	0.11	99393
Noha	Reva	0.96	Cancun	0.07	5	93	0.05	98872
Noha	Rheban	0.22	Cancun	0.07	49	736	0.07	99058
Noha	Tirroan	0.48	Cancun	0.07	4	20	0.2	16955
Noha	Uppsala	0.15	Cancun	0.07	1	27	0.04	99783
Noha	Xian	0.26	Cancun	0.07	18	215	0.08	88614
Noha	Geneva	0	Gaya	0.04	100	615	0.16	100105
Noha	Glaston	0.11	Gaya	0.04	3	57	0.05	89273
Noha	Granada	0.33	Gaya	0.04	33	296	0.11	89292
Noha	Jixi	0.7	Gaya	0.04	5	367	0.01	99393
Noha	Rheban	0.22	Gaya	0.04	36	736	0.05	99058
Noha	Uji	0.41	Gaya	0.04	1	18	0.06	78548
Noha	Xian	0.26	Gaya	0.04	13	215	0.06	88614
Noha	Gaya	0.04	Geneva	0	4	29	0.14	85885
Noha	Glaston	0.11	Geneva	0	9	57	0.16	89273
Noha	Granada	0.33	Geneva	0	82	296	0.28	89292
Noha	Jixi	0.7	Geneva	0	52	367	0.14	99393
Noha	Reva	0.96	Geneva	0	2	93	0.02	98872
Noha	Rheban	0.22	Geneva	0	128	736	0.17	99058
Noha	Uji	0.41	Geneva	0	1	18	0.06	78548
Noha	Umtata	0.74	Geneva	0	1	31	0.03	90569
Noha	Xian	0.26	Geneva	0	32	215	0.15	88614
Noha	Geneva	0	Glaston	0.11	102	615	0.17	100105
Noha	Granada	0.33	Glaston	0.11	80	296	0.27	89292
Noha	Jixi	0.7	Glaston	0.11	33	367	0.09	99393
Noha	Reva	0.96	Glaston	0.11	2	93	0.02	98872
Noha	Rheban	0.22	Glaston	0.11	37	736	0.05	99058
Noha	Umtata	0.74	Glaston	0.11	2	31	0.06	90569
Noha	Uppsala	0.15	Glaston	0.11	2	27	0.07	99783
Noha	Xalapa	0.3	Glaston	0.11	2	13	0.15	99547
Noha	Xian	0.26	Glaston	0.11	43	215	0.2	88614
Noha	Gaya	0.04	Granada	0.33	7	29	0.24	85885
Noha	Geneva	0	Granada	0.33	215	615	0.35	100105
Noha	Glaston	0.11	Granada	0.33	21	57	0.37	89273
Noha	Jixi	0.7	Granada	0.33	47	367	0.13	99393
Noha	Reva	0.96	Granada	0.33	4	93	0.04	98872
Noha	Rheban	0.22	Granada	0.33	171	736	0.23	99058
Noha	Tirroan	0.48	Granada	0.33	5	20	0.25	16955
Noha	Umtata	0.74	Granada	0.33	4	31	0.13	90569
Noha	Uppsala	0.15	Granada	0.33	4	27	0.15	99783
Noha	Xalapa	0.3	Granada	0.33	4	13	0.31	99547
Noha	Xian	0.26	Granada	0.33	65	215	0.3	88614
Noha	Gaya	0.04	Jixi	0.7	2	29	0.07	85885
Noha	Geneva	0	Jixi	0.7	144	615	0.23	100105
Noha	Glaston	0.11	Jixi	0.7	19	57	0.33	89273
Noha	Granada	0.33	Jixi	0.7	65	296	0.22	89292
Noha	Pretoria	0.44	Jixi	0.7	4	16	0.25	7372
Noha	Reva	0.96	Jixi	0.7	26	93	0.28	98872
Noha	Rheban	0.22	Jixi	0.7	207	736	0.28	99058
Noha	Uji	0.41	Jixi	0.7	1	18	0.06	78548
Noha	Umtata	0.74	Jixi	0.7	11	31	0.35	90569
Noha	Uppsala	0.15	Jixi	0.7	9	27	0.33	99783
Noha	Xalapa	0.3	Jixi	0.7	5	13	0.38	99547
Noha	Xian	0.26	Jixi	0.7	73	215	0.34	88614
Kubu	Arn	0.73	Lif	0	2	36	0.06	9841
Kubu	Avo	0.36	Lif	0	11	414	0.03	46054
Kubu	Mal	0.64	Lif	0	4	28	0.14	10301
Kubu	Ness	0.91	Lif	0	10	171	0.06	43914
Kubu	Yalu	0.27	Lif	0	55	521	0.11	45832
Noha	Bela	0.85	Lima	0.78	1	7	0.14	12992
Noha	Geneva	0	Lima	0.78	41	615	0.07	100105
Noha	Glaston	0.11	Lima	0.78	9	57	0.16	89273
Noha	Granada	0.33	Lima	0.78	29	296	0.1	89292
Noha	Jixi	0.7	Lima	0.78	7	367	0.02	99393
Noha	Pruskow	0.56	Lima	0.78	1	24	0.04	23080
Noha	Reva	0.96	Lima	0.78	2	93	0.02	98872
Noha	Rheban	0.22	Lima	0.78	102	736	0.14	99058
Noha	Umtata	0.74	Lima	0.78	2	31	0.06	90569
Noha	Xian	0.26	Lima	0.78	21	215	0.1	88614
Kubu	Arn	0.73	Mal	0.64	6	36	0.17	9841
Kubu	Avo	0.36	Mal	0.64	62	414	0.15	46054
Kubu	Lif	0	Mal	0.64	111	488	0.23	46257
Kubu	Yalu	0.27	Mal	0.64	52	521	0.1	45832
Kubu	Yan	0.18	Mal	0.64	1	9	0.11	4644
Kubu	Arn	0.73	Mis	0.82	1	36	0.03	9841
Kubu	Avo	0.36	Mis	0.82	24	414	0.06	46054
Kubu	Lif	0	Mis	0.82	113	488	0.23	46257
Kubu	Ness	0.91	Mis	0.82	8	171	0.05	43914
Kubu	Yalu	0.27	Mis	0.82	58	521	0.11	45832
Kubu	Yeni	0.09	Mis	0.82	1	3	0.33	46268
Kubu	Avo	0.36	Ness	0.91	105	414	0.25	46054
Kubu	Lif	0	Ness	0.91	81	488	0.17	46257
Kubu	Yalu	0.27	Ness	0.91	120	521	0.23	45832
Kubu	Yan	0.18	Ness	0.91	1	9	0.11	4644
Noha	Geneva	0	Praia	0.59	38	615	0.06	100105
Noha	Glaston	0.11	Praia	0.59	4	57	0.07	89273
Noha	Granada	0.33	Praia	0.59	22	296	0.07	89292
Noha	Jixi	0.7	Praia	0.59	6	367	0.02	99393
Noha	Pretoria	0.44	Praia	0.59	1	16	0.06	7372
Noha	Reva	0.96	Praia	0.59	3	93	0.03	98872
Noha	Rheban	0.22	Praia	0.59	46	736	0.06	99058
Noha	Umtata	0.74	Praia	0.59	5	31	0.16	90569
Noha	Xian	0.26	Praia	0.59	6	215	0.03	88614
Noha	Gaya	0.04	Pretoria	0.44	7	29	0.24	85885
Noha	Geneva	0	Pretoria	0.44	31	615	0.05	100105
Noha	Glaston	0.11	Pretoria	0.44	1	57	0.02	89273
Noha	Granada	0.33	Pretoria	0.44	18	296	0.06	89292
Noha	Jixi	0.7	Pretoria	0.44	18	367	0.05	99393
Noha	Pruskow	0.56	Pretoria	0.44	2	24	0.08	23080
Noha	Rennes	0.89	Pretoria	0.44	4	19	0.21	10033
Noha	Reva	0.96	Pretoria	0.44	2	93	0.02	98872
Noha	Rheban	0.22	Pretoria	0.44	32	736	0.04	99058
Noha	Uppsala	0.15	Pretoria	0.44	1	27	0.04	99783
Noha	Geneva	0	Propriano	0.67	21	615	0.03	100105
Noha	Glaston	0.11	Propriano	0.67	4	57	0.07	89273
Noha	Granada	0.33	Propriano	0.67	17	296	0.06	89292
Noha	Jixi	0.7	Propriano	0.67	11	367	0.03	99393
Noha	Pruskow	0.56	Propriano	0.67	1	24	0.04	23080
Noha	Reva	0.96	Propriano	0.67	3	93	0.03	98872
Noha	Rheban	0.22	Propriano	0.67	18	736	0.02	99058
Noha	Uji	0.41	Propriano	0.67	1	18	0.06	78548
Noha	Ulan	0.52	Propriano	0.67	1	11	0.09	9963
Noha	Xian	0.26	Propriano	0.67	13	215	0.06	88614
Noha	Geneva	0	Pruskow	0.56	7	615	0.01	100105
Noha	Glaston	0.11	Pruskow	0.56	6	57	0.11	89273
Noha	Granada	0.33	Pruskow	0.56	9	296	0.03	89292
Noha	Jixi	0.7	Pruskow	0.56	25	367	0.07	99393
Noha	Pretoria	0.44	Pruskow	0.56	2	16	0.13	7372
Noha	Reva	0.96	Pruskow	0.56	2	93	0.02	98872
Noha	Rheban	0.22	Pruskow	0.56	34	736	0.05	99058
Noha	Umtata	0.74	Pruskow	0.56	3	31	0.1	90569
Noha	Uppsala	0.15	Pruskow	0.56	2	27	0.07	99783
Noha	Xian	0.26	Pruskow	0.56	2	215	0.01	88614
Noha	Geneva	0	Rennes	0.89	13	615	0.02	100105
Noha	Glaston	0.11	Rennes	0.89	2	57	0.04	89273
Noha	Jixi	0.7	Rennes	0.89	7	367	0.02	99393
Noha	Lima	0.78	Rennes	0.89	3	13	0.23	50862
Noha	Pretoria	0.44	Rennes	0.89	2	16	0.13	7372
Noha	Pruskow	0.56	Rennes	0.89	1	24	0.04	23080
Noha	Rheban	0.22	Rennes	0.89	11	736	0.01	99058
Noha	Ulan	0.52	Rennes	0.89	1	11	0.09	9963
Noha	Xian	0.26	Rennes	0.89	4	215	0.02	88614
Noha	Geneva	0	Reva	0.96	17	615	0.03	100105
Noha	Granada	0.33	Reva	0.96	21	296	0.07	89292
Noha	Jixi	0.7	Reva	0.96	31	367	0.08	99393
Noha	Rheban	0.22	Reva	0.96	55	736	0.07	99058
Noha	Uji	0.41	Reva	0.96	1	18	0.06	78548
Noha	Umtata	0.74	Reva	0.96	3	31	0.1	90569
Noha	Uppsala	0.15	Reva	0.96	2	27	0.07	99783
Noha	Xian	0.26	Reva	0.96	5	215	0.02	88614
Noha	Geneva	0	Rey	1	18	615	0.03	100105
Noha	Granada	0.33	Rey	1	11	296	0.04	89292
Noha	Jixi	0.7	Rey	1	12	367	0.03	99393
Noha	Pruskow	0.56	Rey	1	1	24	0.04	23080
Noha	Rennes	0.89	Rey	1	2	19	0.11	10033
Noha	Reva	0.96	Rey	1	27	93	0.29	98872
Noha	Rheban	0.22	Rey	1	23	736	0.03	99058
Noha	Tirroan	0.48	Rey	1	5	20	0.25	16955
Noha	Ulan	0.52	Rey	1	1	11	0.09	9963
Noha	Umtata	0.74	Rey	1	2	31	0.06	90569
Noha	Gaya	0.04	Rheban	0.22	3	29	0.1	85885
Noha	Geneva	0	Rheban	0.22	108	615	0.18	100105
Noha	Glaston	0.11	Rheban	0.22	8	57	0.14	89273
Noha	Granada	0.33	Rheban	0.22	25	296	0.08	89292
Noha	Jixi	0.7	Rheban	0.22	38	367	0.1	99393
Noha	Rennes	0.89	Rheban	0.22	1	19	0.05	10033
Noha	Reva	0.96	Rheban	0.22	19	93	0.2	98872
Noha	Uji	0.41	Rheban	0.22	5	18	0.28	78548
Noha	Umtata	0.74	Rheban	0.22	6	31	0.19	90569
Noha	Xalapa	0.3	Rheban	0.22	1	13	0.08	99547
Noha	Xian	0.26	Rheban	0.22	20	215	0.09	88614
Noha	Glaston	0.11	Roma	0.81	1	57	0.02	89273
Noha	Reva	0.96	Roma	0.81	1	93	0.01	98872
Noha	Gaya	0.04	Roslin	0.93	2	29	0.07	85885
Noha	Glaston	0.11	Roslin	0.93	2	57	0.04	89273
Noha	Granada	0.33	Roslin	0.93	1	296	0	89292
Noha	Jixi	0.7	Roslin	0.93	1	367	0	99393
Noha	Lima	0.78	Roslin	0.93	3	13	0.23	50862
Noha	Pruskow	0.56	Roslin	0.93	1	24	0.04	23080
Noha	Rennes	0.89	Roslin	0.93	2	19	0.11	98872
Noha	Reva	0.96	Roslin	0.93	1	93	0.01	98872
Noha	Rheban	0.22	Roslin	0.93	1	736	0	99058
Noha	Uji	0.41	Roslin	0.93	1	18	0.06	78548
Noha	Ulan	0.52	Roslin	0.93	1	11	0.09	9963
Noha	Xian	0.26	Roslin	0.93	7	215	0.03	88614
Noha	Geneva	0	Tirroan	0.48	53	615	0.09	100105
Noha	Glaston	0.11	Tirroan	0.48	2	57	0.04	89273
Noha	Granada	0.33	Tirroan	0.48	46	296	0.16	89292
Noha	Jixi	0.7	Tirroan	0.48	25	367	0.07	99393
Noha	Lima	0.78	Tirroan	0.48	1	13	0.08	50862
Noha	Reva	0.96	Tirroan	0.48	5	93	0.05	98872
Noha	Rheban	0.22	Tirroan	0.48	47	736	0.06	99058
Noha	Uppsala	0.15	Tirroan	0.48	2	27	0.07	99783
Noha	Xian	0.26	Tirroan	0.48	21	215	0.1	88614
Noha	Geneva	0	Tweed	0.19	49	615	0.08	100105
Noha	Glaston	0.11	Tweed	0.19	2	57	0.04	89273
Noha	Granada	0.33	Tweed	0.19	23	296	0.08	89292
Noha	Jixi	0.7	Tweed	0.19	4	367	0.01	99393
Noha	Xian	0.26	Tweed	0.19	9	215	0.04	88614
Noha	Gaya	0.04	Uji	0.41	8	29	0.28	85885
Noha	Geneva	0	Uji	0.41	53	615	0.09	100105
Noha	Glaston	0.11	Uji	0.41	1	57	0.02	89273
Noha	Granada	0.33	Uji	0.41	12	296	0.04	89292
Noha	Jixi	0.7	Uji	0.41	19	367	0.05	99393
Noha	Reva	0.96	Uji	0.41	4	93	0.04	98872
Noha	Rheban	0.22	Uji	0.41	18	736	0.02	99058
Noha	Xian	0.26	Uji	0.41	6	215	0.03	88614
Noha	Gaya	0.04	Ulan	0.52	1	29	0.03	85885
Noha	Geneva	0	Ulan	0.52	73	615	0.12	100105
Noha	Glaston	0.11	Ulan	0.52	5	57	0.09	89273
Noha	Granada	0.33	Ulan	0.52	36	296	0.12	89292
Noha	Jixi	0.7	Ulan	0.52	12	367	0.03	99393
Noha	Rennes	0.89	Ulan	0.52	1	19	0.05	10033
Noha	Rheban	0.22	Ulan	0.52	64	736	0.09	99058
Noha	Uppsala	0.15	Ulan	0.52	5	27	0.19	99783
Noha	Xian	0.26	Ulan	0.52	3	215	0.01	88614
Noha	Geneva	0	Umtata	0.74	53	615	0.09	100105
Noha	Glaston	0.11	Umtata	0.74	11	57	0.19	89273
Noha	Granada	0.33	Umtata	0.74	43	296	0.15	89292
Noha	Jixi	0.7	Umtata	0.74	29	367	0.08	99393
Noha	Reva	0.96	Umtata	0.74	5	93	0.05	98872
Noha	Rheban	0.22	Umtata	0.74	87	736	0.12	99058
Noha	Uppsala	0.15	Umtata	0.74	13	27	0.48	99783
Noha	Xalapa	0.3	Umtata	0.74	3	13	0.23	99547
Noha	Xian	0.26	Umtata	0.74	34	215	0.16	88614
Noha	Geneva	0	Uppsala	0.15	81	615	0.13	100105
Noha	Glaston	0.11	Uppsala	0.15	13	57	0.23	89273
Noha	Granada	0.33	Uppsala	0.15	37	296	0.13	89292
Noha	Jixi	0.7	Uppsala	0.15	34	367	0.09	99393
Noha	Reva	0.96	Uppsala	0.15	1	93	0.01	98872
Noha	Rheban	0.22	Uppsala	0.15	59	736	0.08	99058
Noha	Ulan	0.52	Uppsala	0.15	1	11	0.09	9963
Noha	Umtata	0.74	Uppsala	0.15	7	31	0.23	90569
Noha	Xalapa	0.3	Uppsala	0.15	1	13	0.08	99547
Noha	Xian	0.26	Uppsala	0.15	18	215	0.08	88614
Noha	Geneva	0	Xalapa	0.3	58	615	0.09	100105
Noha	Glaston	0.11	Xalapa	0.3	3	57	0.05	89273
Noha	Granada	0.33	Xalapa	0.3	18	296	0.06	89292
Noha	Jixi	0.7	Xalapa	0.3	19	367	0.05	99393
Noha	Reva	0.96	Xalapa	0.3	1	93	0.01	98872
Noha	Rheban	0.22	Xalapa	0.3	76	736	0.1	99058
Noha	Umtata	0.74	Xalapa	0.3	3	31	0.1	90569
Noha	Xian	0.26	Xalapa	0.3	17	215	0.08	88614
Noha	Gaya	0.04	Xian	0.26	4	29	0.14	85885
Noha	Geneva	0	Xian	0.26	82	615	0.13	100105
Noha	Glaston	0.11	Xian	0.26	14	57	0.25	89273
Noha	Granada	0.33	Xian	0.26	87	296	0.29	89292
Noha	Jixi	0.7	Xian	0.26	33	367	0.09	99393
Noha	Praia	0.59	Xian	0.26	1	2	0.5	100108
Noha	Reva	0.96	Xian	0.26	3	93	0.03	98872
Noha	Rheban	0.22	Xian	0.26	92	736	0.13	99058
Noha	Uji	0.41	Xian	0.26	1	18	0.06	78548
Noha	Umtata	0.74	Xian	0.26	12	31	0.39	90569
Noha	Uppsala	0.15	Xian	0.26	10	27	0.37	99783
Noha	Xalapa	0.3	Xian	0.26	6	13	0.46	99547
Kubu	Arn	0.73	Yalu	0.27	5	36	0.14	9841
Kubu	Avo	0.36	Yalu	0.27	49	414	0.12	46054
Kubu	Lif	0	Yalu	0.27	121	488	0.25	46257
Kubu	Mal	0.64	Yalu	0.27	1	28	0.04	10301
Kubu	Ness	0.91	Yalu	0.27	4	171	0.02	43914
Kubu	Yan	0.18	Yalu	0.27	7	9	0.78	4644
Kubu	Arn	0.73	Yan	0.18	2	36	0.06	9841
Kubu	Yalu	0.27	Yan	0.18	61	521	0.12	45832
Kubu	Avo	0.36	Yeni	0.09	25	414	0.06	46054
Kubu	Lif	0	Yeni	0.09	22	488	0.05	46257
Kubu	Ness	0.91	Yeni	0.09	1	171	0.01	43914
Kubu	Yalu	0.27	Yeni	0.09	18	521	0.03	45832
Noha	Geneva	0	Zanzibar	0.63	11	615	0.02	100105
Noha	Granada	0.33	Zanzibar	0.63	6	296	0.02	89292
Noha	Jixi	0.7	Zanzibar	0.63	24	367	0.07	99393
Noha	Rheban	0.22	Zanzibar	0.63	20	736	0.03	99058
Noha	Uppsala	0.15	Zanzibar	0.63	3	27	0.11	99783
Noha	Xian	0.26	Zanzibar	0.63	5	215	0.02	88614
