# Supplementary material for: Wild primates copy higher-ranked individuals in a social transmission experiment
Source: Nat Commun. 2020 Jan 23;11:459. doi: 10.1038/s41467-019-14209-8 (PMC6978360; doi:10.1038/s41467-019-14209-8)
Supplement: Supplementary file 20 — Supplementary Software [file 41467_2019_14209_MOESM20_ESM.zip]

Archive with 6 entries (6 files):
- Supplementary Software/Instructions.rtf
- Supplementary Software/Supplementary Software 1.txt
- Supplementary Software/Supplementary Software 2.txt
- Supplementary Software/Supplementary Software 3.txt
- Supplementary Software/Supplementary Software 4.txt
- Supplementary Software/Supplementary Software 5.txt
