# Supplementary material for: Wild primates copy higher-ranked individuals in a social transmission experiment
Source: Nat Commun. 2020 Jan 23;11:459. doi: 10.1038/s41467-019-14209-8 (PMC6978360; doi:10.1038/s41467-019-14209-8)
Supplement: Supplementary file 20 — Supplementary Software [file 41467_2019_14209_MOESM20_ESM.zip › Supplementary Software/Supplementary Software 1.txt]

#To load the new NBDA package, you first need to install the package "devtools" in the usual way
#Next load it up as follows:
library(devtools)
#Then download and install my NBDA package from GitHub:
devtools::install_github("whoppitt/NBDA")
#And load it as follows
library(NBDA)

#Set working directory to the place where the data files are kept her

#The first part of this script translates the recorded data into the format requried for the NBDA analysis
#We do this for the Kubu diffusion first

#Read in dat on who manipulated the box, when and who observed them
obsDataKubu<-read.csv("ObservationDataKubu.csv",header=T)
#Replace NAs with 0 (these NAs come from the blank cells)
obsDataKubu[is.na(obsDataKubu)]<-0

#Set up a vector to record who is informed. There are 11 individuals in Kubu, but we are recording the diffusion of 2 options for solving the task = 22
#Thus the first 11 entries give the status for the lift option and the last 11 entries give the status for the pull option
status<-rep(0,22)
#Set up matrices for two networks. One represents option-specific learning, the other represents cross option-learning
ObsMatrixOS<-ObsMatrixCO<-array(0,dim=c(22,22,17))
#Since it is a dynamic network we have to specify it separately for each of the 16 learning events. We include an extra one to make the code below work but the 17th is ignored in the analysis

#Create list of indidivual names
indList<-c("Aare","Amur",	"Arn",	"Avo",	"Lif",	"Mal",	"Mis",	"Ness",	"Yalu",	"Yan",	"Yeni")

#Cycle through the solving events listed in the obsDataKubu object
for (i in 1:dim(obsDataKubu)[1]){
  #columns 7-14 give the action observed to boxes 1-8. We count the sum of times these = "sli" (lift option). If this is >0 it means a lift action was recorded.
  if(sum(obsDataKubu[i,7:14]=="sli")>0){
    #Update the status of the solver (given in column 2) to 1. Since this is the lift option, it is the first entry for this individual that is updated
    status[c(obsDataKubu[i,2]==indList,rep(F,11))]<-1
    #Columns 16-25 record who observed each event, so we cycle through these and update the dynamic observation network as appropriate
    for(j in 16:25){
      #Update the option-specific network first. Since it is the option specific network we are updating records in the upper left quadrant- i.e. observing lift makes a monkey more likely to learn the lift option
      #We are updating the network for event sum(status)+1, since when no individuals have learned we are on the first event, when 1 has learned, we are on the 2nd event etc. We also update for all future events.
      ObsMatrixOS[c(obsDataKubu[i,j]==indList,rep(F,11)),c(obsDataKubu[i,2]==indList,rep(F,11)),(sum(status)+1):16]<-ObsMatrixOS[c(obsDataKubu[i,j]==indList,rep(F,11)),c(obsDataKubu[i,2]==indList,rep(F,11)),(sum(status)+1):16]+1
      #Update the cross-option network next Since it is the cross-option network we are updating records in the lower left quadrant- i.e. observing lift makes a monkey more likely to learn the pull option
      ObsMatrixCO[c(rep(F,11),obsDataKubu[i,j]==indList),c(obsDataKubu[i,2]==indList,rep(F,11)),(sum(status)+1):16]<-ObsMatrixCO[c(rep(F,11),obsDataKubu[i,j]==indList),c(obsDataKubu[i,2]==indList,rep(F,11)),(sum(status)+1):16]+1

          }
  }
  #columns 7-14 give the action observed to boxes 1-8. We count the sum of times these = "spu" (pull option). If this is >0 it means a pull action was recorded.
  if(sum(obsDataKubu[i,7:14]=="spu")>0){
    #Update the status of the solver (given in column 2) to 1. Since this is the pull option, it is the second entry for this individual that is updated
    status[c(rep(F,11),obsDataKubu[i,2]==indList)]<-1
    #Columns 16-25 record who observed each event, so we cycle through these and update the dynamic observation network as appropriate
    for(j in 16:25){
      #Update the cross-option network first. Since it is the cross-option network we are updating records in the upper right quadrant- i.e. observing pull makes a monkey more likely to learn the lift option
      ObsMatrixCO[c(obsDataKubu[i,j]==indList,rep(F,11)),c(rep(F,11),obsDataKubu[i,2]==indList),(sum(status)+1):16]<-ObsMatrixCO[c(obsDataKubu[i,j]==indList,rep(F,11)),c(rep(F,11),obsDataKubu[i,2]==indList),(sum(status)+1):16]+1
      #Update the option-specific network next Since it is the option specific network we are updating records in the lower right quadrant- i.e. observing pull makes a monkey more likely to learn the pull option
      ObsMatrixOS[c(rep(F,11),obsDataKubu[i,j]==indList),c(rep(F,11),obsDataKubu[i,2]==indList),(sum(status)+1):16]<-ObsMatrixOS[c(rep(F,11),obsDataKubu[i,j]==indList),c(rep(F,11),obsDataKubu[i,2]==indList),(sum(status)+1):16]+1
    }
  }
}

#Create NBDA data for first solving using each option by each monkey in Kubu

#to give the number of matrixes/network to take into account:
n.assMatrix <- 2
#Create an array to hold both networks in
assMatrixTVON <- array(data = NA,dim=c(22, 22, n.assMatrix,16))
#Slot in the option-specific and cross-option networks recorded above
assMatrixTVON[,,1,]<-ObsMatrixOS[,,1:16]
assMatrixTVON[,,2,]<-ObsMatrixCO[,,1:16]
#This tells use which slot (in the 4th dimension) holds the network for each of the 16 events. In this case each event has its own entry, hence:
assMatrixIndex=1:16

#Each individual has a number (in alphabetical order) and here is the ID number according to the order of acquisition of the task
oaKubuFirstSolve <- c(16,4,15,9,20,5,8,19,1,17,6,3,14,10,2,11)

#Read in the "individual-level variables" or ILVs for each monkey in Kubu- make sure this is saved as a csv file first
ILVsKubu<-read.csv("ILVsKubu.csv",header=T)
#Extract rank
Rank <- rbind(matrix(data = ILVsKubu$Rank, nrow=11, byrow=F),matrix(data = ILVsKubu$Rank, nrow=11, byrow=F))
#Rescale rank so the min (top) is -0.5 and the max (bottom) is 0.5. This makes it comparable across different group sizes
#One unit difference is the difference between the top and bottom rank
#The baseline (=0) is set to be the midpoint for rank- this can make models fit better and s parameters easier to interpret
ScaledRank<-(Rank-min(Rank))/(max(Rank)-min(Rank))-0.5
#Extract Adult- originally coded as 1,0, but transformed to -0.5, 0.5 so now the baseline asocial rate is set to be the midpoint. The estimated effect still gives the estimated difference between adults-non-adults
Adult <- rbind(matrix(data = ILVsKubu$Adult, nrow=11, byrow=F) -0.5,matrix(data = ILVsKubu$Adult, nrow=11, byrow=F) -0.5)
#Extract Female- originally coded as 1,0, but transformed to -0.5, 0.5 so now the baseline asocial rate is set to be the midpoint. The estimated effect still gives the estimated difference between females - males
Female <- rbind(matrix(data = ILVsKubu$Female, nrow=11, byrow=F) -0.5,matrix(data = ILVsKubu$Female, nrow=11, byrow=F) -0.5)
#This variable is simply to allow for differences in asocial learning rate bewteen the two options. Since the first 11 dummy individuals are the lift option and the next 11 are the pull option, we code this thus:
Pull<-matrix(data=rep(0:1,each=11),nrow=22,byrow=F)

#This file tells us who had solved each option prior to each event. The first column gives us the names so we drop this. The last column gives us the situation AFTER the last event and this is not needed either
otherOptionKubuTemp<-as.matrix(read.csv("OtherOpt_Kubu.csv")[,-c(1,17)])
otherOptionKubu<-0* otherOptionKubuTemp

#However, we want information on who solved the OTHER option, so we swap the top 11 and the bottom 11 rows around
otherOptionKubu [1:(dim(otherOptionKubu)[1]/2),]<-otherOptionKubuTemp[(1:(dim(otherOptionKubu)[1]/2))+dim(otherOptionKubu)[1]/2,]
otherOptionKubu [(1:(dim(otherOptionKubu)[1]/2))+dim(otherOptionKubu)[1]/2,]<-otherOptionKubuTemp[1:(dim(otherOptionKubu)[1]/2),]
otherOption<-otherOptionKubu

#Since one of our ILVs is time dependent (otherOption), we need to code our other variables so they are time dependent too. i.e. we create a matrix with 16 columns for the 16 events
#Though for all the other ILVs the columns are the same as one another

ScaledRankTV<-matrix(rep(ScaledRank,16),nrow=22,ncol=16,byrow=F)
AdultTV<-matrix(rep(Adult,16),nrow=22,ncol=16,byrow=F)
FemaleTV<-matrix(rep(Female,16),nrow=22,ncol=16,byrow=F)
PullTV<-matrix(rep(Pull,16),nrow=22,ncol=16,byrow=F)

#Create a vector listing all the ILVs to be considered for an effect on asocial learning
asoc_ilv <- c("otherOption","PullTV","ScaledRankTV", "AdultTV", "FemaleTV")
#Create a vector listing all the ILVs to be considered for an effect on social learning
int_ilv <- c("ScaledRankTV", "AdultTV", "FemaleTV")
#Create a label for the Kubu diffusion TVON= time varying observation network
label <- "KubuFirstSolve2OptTVON"

# Now we specify the variables which have an additive effect in asoc_ilv and those that have an effect on social learning into int_ilv
# Here I will enter all variables into both slots and we can constrain the model to contain only some effects later on

oaDataKubuFirstSolve2OptTVON<- nbdaData(label=label, assMatrix= assMatrixTVON, asoc_ilv=asoc_ilv, int_ilv=int_ilv,  orderAcq=oaKubuFirstSolve,asocialTreatment="timevarying",assMatrixIndex= assMatrixIndex)

#The contents of the object can be examined as follows, though there is a lot to print out!
print(oaDataKubuFirstSolve2OptTVON)


#NOHA DATA
#This follows the same procedure as for Kubu above- for explanation see the corresponding section from Kubu.

obsDataNoha<-read.csv("ObservationDataNoha.csv",header=T)
obsDataNoha[is.na(obsDataNoha)]<-0

status<-rep(0,56)
ObsMatrixOS<-ObsMatrixCO<-array(0,dim=c(56,56,32))

indList<-c("Bela","Bos","Can","Gaya","Gene","Gla","Gran","Jix","Lima","Prai","Pret","Pro","Pru","Renn","Reva","Rey","Rhe","Roma","Rosl","Tir","Twe","Uji","Ula","Umt","Upps","Xala","Xian","Zan")

for (i in 1:dim(obsDataNoha)[1]){
  if(sum(obsDataNoha[i,7:14]=="sli")>0){
    status[c(obsDataNoha[i,2]==indList,rep(F,28))]<-1
    for(j in 16:25){
      ObsMatrixOS[c(obsDataNoha[i,j]==indList,rep(F,28)),c(obsDataNoha[i,2]==indList,rep(F,28)),(sum(status)+1):32]<-ObsMatrixOS[c(obsDataNoha[i,j]==indList,rep(F,28)),c(obsDataNoha[i,2]==indList,rep(F,28)),(sum(status)+1):32]+1
      ObsMatrixCO[c(rep(F,28),obsDataNoha[i,j]==indList),c(obsDataNoha[i,2]==indList,rep(F,28)),(sum(status)+1):32]<-ObsMatrixCO[c(rep(F,28),obsDataNoha[i,j]==indList),c(obsDataNoha[i,2]==indList,rep(F,28)),(sum(status)+1):32]+1

    }
  }

  if(sum(obsDataNoha[i,7:14]=="spu")>0){
    status[c(rep(F,28),obsDataNoha[i,2]==indList)]<-1
    for(j in 16:25){
      ObsMatrixCO[c(obsDataNoha[i,j]==indList,rep(F,28)),c(rep(F,28),obsDataNoha[i,2]==indList),(sum(status)+1):32]<-ObsMatrixCO[c(obsDataNoha[i,j]==indList,rep(F,28)),c(rep(F,28),obsDataNoha[i,2]==indList),(sum(status)+1):32]+1
      ObsMatrixOS[c(rep(F,28),obsDataNoha[i,j]==indList),c(rep(F,28),obsDataNoha[i,2]==indList),(sum(status)+1):32]<-ObsMatrixOS[c(rep(F,28),obsDataNoha[i,j]==indList),c(rep(F,28),obsDataNoha[i,2]==indList),(sum(status)+1):32]+1
    }
  }
}

#First solving Noha

n.assMatrix <- 2
assMatrixTVON <- array(data = NA,dim=c(56, 56, n.assMatrix,31))
assMatrixTVON[,,1,]<-ObsMatrixOS[,,1:31]
assMatrixTVON[,,2,]<-ObsMatrixCO[,,1:31]
assMatrixIndex=1:31

#Each individual has a number (in alphabetical order) and here is the ID number according to the order of acquisition of the task
oaNohaFirstSolve <- c(5,33,25,26,36,8,45,43,17,15,53,24,35,6,7,27,55,54,52,4,22,32,9,37,13,20,1,42,14,23,11)

#list of the individual variables to take into account:
ILVsNoha<-read.csv("ILVsNoha.csv",header=T)
Rank <- rbind(matrix(data = ILVsNoha$Rank, nrow=28, byrow=F),matrix(data = ILVsNoha$Rank, nrow=28, byrow=F))
ScaledRank<-(Rank-min(Rank))/(max(Rank)-min(Rank))-0.5
Adult <- rbind(matrix(data = ILVsNoha$Adult, nrow=28, byrow=F) -0.5,matrix(data = ILVsNoha$Adult, nrow=28, byrow=F) -0.5)
Female <- rbind(matrix(data = ILVsNoha$Female, nrow=28, byrow=F) -0.5,matrix(data = ILVsNoha$Female, nrow=28, byrow=F) -0.5)
Pull<-matrix(data=rep(0:1,each=28),nrow=56,byrow=F)

otherOptionNohaTemp<-as.matrix(read.csv("OtherOpt_Noha.csv")[-c(1,33)])

otherOptionNoha<-0* otherOptionNohaTemp
otherOptionNoha [1:(dim(otherOptionNoha)[1]/2),]<-otherOptionNohaTemp[(1:(dim(otherOptionNoha)[1]/2))+dim(otherOptionNoha)[1]/2,]
otherOptionNoha [(1:(dim(otherOptionNoha)[1]/2))+dim(otherOptionNoha)[1]/2,]<-otherOptionNohaTemp[1:(dim(otherOptionNoha)[1]/2),]
otherOption<-otherOptionNoha

ScaledRankTV<-matrix(rep(ScaledRank,31),nrow=56,ncol=31,byrow=F)
AdultTV<-matrix(rep(Adult,31),nrow=56,ncol=31,byrow=F)
FemaleTV<-matrix(rep(Female,31),nrow=56,ncol=31,byrow=F)
PullTV<-matrix(rep(Pull,31),nrow=56,ncol=31,byrow=F)

asoc_ilv <- c("otherOption","PullTV","ScaledRankTV", "AdultTV", "FemaleTV")
int_ilv <- c("ScaledRankTV", "AdultTV", "FemaleTV")
label <- "NohaFirstSolve2OptTVON"

oaDataNohaFirstSolve2OptTVON<- nbdaData(label=label, assMatrix= assMatrixTVON, asoc_ilv=asoc_ilv, int_ilv = int_ilv,orderAcq=oaNohaFirstSolve,asocialTreatment="timevarying",assMatrixIndex= assMatrixIndex)
print(oaDataNohaFirstSolve2OptTVON)

#The next stage is to fit models with every combination of ILVS, affecting asocial and/orsocial learning
#We also consider a number of different social learning scenarios
#1. Option specific social learning only
#2. Cross option social learning only
#3. Both with equal effect
#4. Both with different effects

#In order to run the AIC tables we specify what I call a constraintsVectMatrix.
#Each line of the matrix specifies a model.
#Each entry in that line represents a parameter in the model
#There are 2 networks in each object, so the first 2 parameters are the s parameters corresponding to
#each network.
#The next 5 correspond to the effect of the 3 ILVs on asocial learning
#The final 5 correspond to the effect of the 3 ILVs on social transmission
#When a 0 appears- it means that parameter is constrained to have a value of zero- i.e. the corresponding variable is dropped from the model
#When two parameters have the same non-zero number assigned to them they are constrained to have the same value.

#The following code just generates the constriantsVectMatrix representing the required set of models

constraintsVectMatrix<-NULL

netVect<-list(c(0,1),c(1,0),c(1,2),c(1,1))

for(net in 1:length(netVect)){
for(a in 0:1){
  for(b in 0:1){
    for(c in 0:1){
      for(d in 0:1){
        for(e in 0:1){
          for(a2 in 0:1){
            for(b2 in 0:1){
              for(c2 in 0:1){
                    constraintsVectMatrixTemp<-netVect[[net]]
                    constraintsVectMatrixTemp<-c(constraintsVectMatrixTemp,(max(constraintsVectMatrixTemp)+1)*a)
                    constraintsVectMatrixTemp<-c(constraintsVectMatrixTemp,(max(constraintsVectMatrixTemp)+1)*b)
                    constraintsVectMatrixTemp<-c(constraintsVectMatrixTemp,(max(constraintsVectMatrixTemp)+1)*c)
                    constraintsVectMatrixTemp<-c(constraintsVectMatrixTemp,(max(constraintsVectMatrixTemp)+1)*d)
                    constraintsVectMatrixTemp<-c(constraintsVectMatrixTemp,(max(constraintsVectMatrixTemp)+1)*e)
                    constraintsVectMatrixTemp<-c(constraintsVectMatrixTemp,(max(constraintsVectMatrixTemp)+1)*a2)
                    constraintsVectMatrixTemp<-c(constraintsVectMatrixTemp,(max(constraintsVectMatrixTemp)+1)*b2)
                    constraintsVectMatrixTemp<-c(constraintsVectMatrixTemp,(max(constraintsVectMatrixTemp)+1)*c2)
                    constraintsVectMatrix<-rbind(constraintsVectMatrix,constraintsVectMatrixTemp)
              }
            }
          }
        }
      }
    }
  }
}
}

#add in asocial models
  for(a in 0:1){
    for(b in 0:1){
      for(c in 0:1){
        for(d in 0:1){
          for(e in 0:1){
                      constraintsVectMatrixTemp<-c(0,0)
                      constraintsVectMatrixTemp<-c(constraintsVectMatrixTemp,(max(constraintsVectMatrixTemp)+1)*a)
                      constraintsVectMatrixTemp<-c(constraintsVectMatrixTemp,(max(constraintsVectMatrixTemp)+1)*b)
                      constraintsVectMatrixTemp<-c(constraintsVectMatrixTemp,(max(constraintsVectMatrixTemp)+1)*c)
                      constraintsVectMatrixTemp<-c(constraintsVectMatrixTemp,(max(constraintsVectMatrixTemp)+1)*d)
                      constraintsVectMatrixTemp<-c(constraintsVectMatrixTemp,(max(constraintsVectMatrixTemp)+1)*e)
                      constraintsVectMatrixTemp<-c(constraintsVectMatrixTemp,0,0,0)
                     constraintsVectMatrix<-rbind(constraintsVectMatrix,constraintsVectMatrixTemp)

        }
      }
    }
  }
}
dimnames(constraintsVectMatrix)[[1]]<-NULL

#Fit all the models and display as a table. I bumped up the number of iterations used in maximum likelihood fitting to make non-convergence less likely
#I set the cores to 20, but set these to a number appropriate for your computer. I recommend cores=4 for a standard desktop machine
table1TVON<-oadaAICtable(nbdadata=list(oaDataKubuFirstSolve2OptTVON,oaDataNohaFirstSolve2OptTVON),constraintsVectMatrix=constraintsVectMatrix,iterations=10000,cores=20)

#Print the best 20 models to get an idea of which models are favoured
print(table1TVON)[1:20,]
#Write the AICtable both as an R object to be loaded into R again later, and as a csv in case we want to look at it in Excel
write.csv(print(table1TVON),"AICtableTVON.csv")
save(table1TVON,file="AICtableTVON.dat")
load(file="AICtableTVON.dat")

#The best model is one with only option-specific social learning, a positive effect of having learned the other option, and females being faster at social learning then males
#But let us get the support from the multi-model inference

#Support for each combination of networks
networksSupport(table1TVON)

#I will reorder and rename this to make it easier to interpret
netSupportTable<-networksSupport(table1TVON)
netSupportTable<-netSupportTable[order(-netSupportTable$support),]
dimnames(netSupportTable)[[1]]<-c("Option-Specific (OS)", "OS>CO","OS=CO","Cross-Option (CO)","Asocial")
netSupportTable
#support numberOfModels
#Option-Specific (OS) 0.64052368            256
#OS>CO                0.22004863            256
#OS=CO                0.08936066            256
#Cross-Option (CO)    0.02508473            256
#Asocial              0.02498230             32

#Most support (64%) for option-specific only, second most (22%) for option-specific > cross option. Only 9% for equal effects, and 2.5% for only cross-option.
#Asocial is more difficult to judge since there are fewer asocial models (32 versus 256 for other categories).
# But the confidence intervals for s1, derived below, will allow us to assess the evidence against asocial learning.

#We can get a barplot as follows
barplot(netSupportTable[,1],ylim=c(0,1),ylab="Total Support",xlab= "Social learning type",names=c("Option-Specific\n(OS)", "OS>CO","OS=CO","Cross-Option\n(CO)","Asocial"))

#We can get the support for each variable as follows:
variableSupport(table1TVON)
#Big support for s1 (option-specific social learning) at 95%, little for s2 (cross-option social learning) at 33%
#Big support for effect of other option at ~100%
#Some indication of an effect of female on social learning (56%) and that the pull option is easier (57%) but not overwhelming support
#Others are all below 50% meaning they are more likely to be out of the best predictive model than in it.

#Then do model averaging with unconditional standard errors
modelAverageEstimates(table1TVON)
#These are our estimates of each parameter averaged across models weighted by the support for each model
unconditionalStdErr(table1TVON,nanReplace =TRUE)
#And the unconditional standard errors (SEs taking into account model selection uncertainty)
#Because some models could not estimate SEs, we can replace these with a weighted average across other models to get UCSE (this is my own solution)
#We will save this in a table together (we miss out columns 8 and 9 in the MAEs and UCSEs since these effects were not considered)
ModelAveragingTable=
  rbind("Model-averaged estimates"=modelAverageEstimates(table1TVON)[c(-8,-9)],
      "Unconditional SE"=unconditionalStdErr(table1TVON,nanReplace =TRUE)[c(-8,-9)],
      "Support"=variableSupport(table1TVON))
#Note the UCSE for the effect of adult and of female are unrealistically large and probably skewed by a single model
ModelAveragingTable

#We will write this table to a csv file so it can be used outside of R easily
write.csv(ModelAveragingTable,file="ModelAvTVON.csv")


#Now we want to get the 95% CIs for the key parameters which are supported.
#To do this we first fit the best model
print(table1TVON)[1,]
#First we create the correspoding data objects with all the parameters not included in the model constrained to 0
bestModelKubu<-constrainedNBDAdata(nbdadata=oaDataKubuFirstSolve2OptTVON,constraintsVect=c(1,0,2,0,0,0,0,0,0,3))
bestModelNoha<-constrainedNBDAdata(nbdadata=oaDataNohaFirstSolve2OptTVON,constraintsVect=c(1,0,2,0,0,0,0,0,0,3))
#And fit a model to it
bestModel<-oadaFit(c("bestModelKubu","bestModelNoha"))
#Check it is the best model
bestModel@aicc
min(table1TVON@aicc)


bestModelPlot<-bestModel
bestModelPlot@nbdadata[[1]]@stMetric<-bestModel@nbdadata[[1]]@stMetric*bestModel@outputPar[1]*exp(bestModel@nbdadata[[1]]@intILVdata*bestModel@outputPar[3])+exp(bestModel@nbdadata[[1]]@asocILVdata*bestModel@outputPar[2])
plotConnections(bestModelPlot@nbdadata[[1]], rescale=T,symbol=as.numeric(bestModelKubu@asocILVdata+1))

bestModelPlot@nbdadata[[2]]@stMetric<-bestModel@nbdadata[[2]]@stMetric*bestModel@outputPar[2]*exp(bestModel@nbdadata[[2]]@intILVdata*bestModel@outputPar[3])+exp(bestModel@nbdadata[[2]]@asocILVdata*bestModel@outputPar[2])
plotConnections(bestModelPlot@nbdadata[[2]], rescale=T,symbol=as.numeric(bestModelNoha@asocILVdata+1))

bestModelPlot2<-bestModelPlot

totalsByLine<-tapply(bestModelPlot2@nbdadata[[1]]@stMetric,factor(bestModelPlot2@nbdadata[[1]]@event.id,levels=unique(bestModelPlot2@nbdadata[[1]]@event.id)),sum)[as.numeric(factor(bestModelPlot2@nbdadata[[1]]@event.id,levels=unique(bestModelPlot2@nbdadata[[1]]@event.id)))]
bestModelPlot2@nbdadata[[1]]@stMetric<-bestModelPlot2@nbdadata[[1]]@stMetric/cbind(totalsByLine)
plotConnections(bestModelPlot2@nbdadata[[1]], rescale=F,symbol=as.numeric(bestModelKubu@asocILVdata+1),ylab="Predicted probability of learning")

totalsByLine<-tapply(bestModelPlot2@nbdadata[[2]]@stMetric,factor(bestModelPlot2@nbdadata[[2]]@event.id,levels=unique(bestModelPlot2@nbdadata[[2]]@event.id)),sum)[as.numeric(factor(bestModelPlot2@nbdadata[[2]]@event.id,levels=unique(bestModelPlot2@nbdadata[[2]]@event.id)))]
bestModelPlot2@nbdadata[[2]]@stMetric<-bestModelPlot2@nbdadata[[2]]@stMetric/cbind(totalsByLine)
plotConnections(bestModelPlot2@nbdadata[[2]], rescale=F,symbol=as.numeric(bestModelNoha@asocILVdata+1),ylab="Predicted probability of learning")


print(table1TVON)[27,]
#First we create the correspoding data objects with all the parameters not included in the model constrained to 0
bestAsocialModelKubu<-constrainedNBDAdata(nbdadata=oaDataKubuFirstSolve2OptTVON,constraintsVect=c(1,0,2,3,0,0,4,0,0,0))
bestAsocialModelNoha<-constrainedNBDAdata(nbdadata=oaDataNohaFirstSolve2OptTVON,constraintsVect=c(1,0,2,3,0,0,4,0,0,0))
#And fit a model to it
bestAsocialModel<-oadaFit(c("bestAsocialModelKubu","bestAsocialModelNoha"),type="asocial")
#Check it is the best model
bestAsocialModel@aicc
print(table1TVON)[27,]$aicc


bestModelPlotAsoc<-bestAsocialModel
bestModelPlotAsoc@nbdadata[[1]]@stMetric<-cbind(apply(exp(t(t(bestAsocialModel@nbdadata[[1]]@asocILVdata)*bestAsocialModel@outputPar)),1,sum))
plotConnections(bestModelPlotAsoc@nbdadata[[1]], rescale=F,symbol=as.numeric(bestModelKubu@asocILVdata+1))

bestModelPlotAsoc@nbdadata[[2]]@stMetric<-cbind(apply(exp(t(t(bestAsocialModel@nbdadata[[2]]@asocILVdata)*bestAsocialModel@outputPar)),1,sum))
plotConnections(bestModelPlotAsoc@nbdadata[[2]], rescale=F,symbol=as.numeric(bestModelNoha@asocILVdata+1))

bestModelPlotAsoc2<-bestModelPlotAsoc

totalsByLine<-tapply(bestModelPlotAsoc2@nbdadata[[1]]@stMetric,factor(bestModelPlotAsoc2@nbdadata[[1]]@event.id,levels=unique(bestModelPlotAsoc2@nbdadata[[1]]@event.id)),sum)[as.numeric(factor(bestModelPlotAsoc2@nbdadata[[1]]@event.id,levels=unique(bestModelPlotAsoc2@nbdadata[[1]]@event.id)))]
bestModelPlotAsoc2@nbdadata[[1]]@stMetric<-bestModelPlotAsoc2@nbdadata[[1]]@stMetric/cbind(totalsByLine)
plotConnections(bestModelPlotAsoc2@nbdadata[[1]], rescale=F,symbol=as.numeric(bestModelKubu@asocILVdata+1))

totalsByLine<-tapply(bestModelPlotAsoc2@nbdadata[[2]]@stMetric,factor(bestModelPlotAsoc2@nbdadata[[2]]@event.id,levels=unique(bestModelPlotAsoc2@nbdadata[[2]]@event.id)),sum)[as.numeric(factor(bestModelPlotAsoc2@nbdadata[[2]]@event.id,levels=unique(bestModelPlotAsoc2@nbdadata[[2]]@event.id)))]
bestModelPlotAsoc2@nbdadata[[2]]@stMetric<-bestModelPlotAsoc2@nbdadata[[2]]@stMetric/cbind(totalsByLine)
plotConnections(bestModelPlotAsoc2@nbdadata[[2]], rescale=F,symbol=as.numeric(bestModelNoha@asocILVdata+1))


par(mfrow=c(2,1))
plotConnections(bestModelPlot2@nbdadata[[1]], rescale=F,symbol=as.numeric(bestModelKubu@asocILVdata+1),ylab="Predicted probability of learning")
plotConnections(bestModelPlotAsoc2@nbdadata[[1]], rescale=F,symbol=as.numeric(bestModelKubu@asocILVdata+1),ylab="Predicted probability of learning")

par(mfrow=c(2,1))
plotConnections(bestModelPlot2@nbdadata[[2]], rescale=F,symbol=as.numeric(bestModelNoha@asocILVdata+1),ylab="Predicted probability of learning")
plotConnections(bestModelPlotAsoc2@nbdadata[[2]], rescale=F,symbol=as.numeric(bestModelNoha@asocILVdata+1),ylab="Predicted probability of learning")


        
#Burnham and Anderson suggest a method to get CI for profile likelihoods adjusting for model selection unsertainty
#We need to find what I call an "inflation factor" which is the UCSE/SE in best model
#However, recall that for the female effect the UCSE was unrealistically large, so I think it best to get the 95% CI conditional on the best model for this parameter

bestModel@se
unconditionalStdErr(table1TVON,nanReplace =TRUE)[c(1,3,12)]
inflationFactors=unconditionalStdErr(table1TVON,nanReplace =TRUE)[c(1,3,12)]/bestModel@se
inflationFactors
#And for the other parameters the unconditional SE is lower than that in the best model, so we will go with no inflation

#See what the estimates are in the best model
bestModel@outputPar

plotProfLik(1,bestModel,range=c(0,5))
#Plot the profile likelihood for s1- this is the likelihood for specified values of s1, when all the other parameters in the model are optimized
#This means that any value of s1 for which the profile likelihood is under the dotted line (set at maximum likelihood + 1.92)
#would NOT be rejected in a likelihood ratio test (LRT). Therefore the 95% CI is given by the points at which the profile likelihood crosses the dotted line
#We can find those points as follows:
profLikCI(1,bestModel,upperRange=c(1.5,2.5),lowerRange=c(0,0.4))

#Lower CI   Upper CI
#0.08555235 2.00349760

#We will come onto the other parameters in the best model later, but we also wish to get a CI for the s2 (cross-option effect)
#And for s1-s2. To do this we can add the s2 effect to the best model:

#Create the required data objects
addS2Kubu<-constrainedNBDAdata(nbdadata=oaDataKubuFirstSolve2OptTVON,constraintsVect=c(1,2,3,0,0,0,0,0,0,4))
addS2Noha<-constrainedNBDAdata(nbdadata=oaDataNohaFirstSolve2OptTVON,constraintsVect=c(1,2,3,0,0,0,0,0,0,4))
#And fit models to it
addS2Model<-oadaFit(c("addS2Kubu","addS2Noha"))

#Confidence interval for s2
plotProfLik(2,addS2Model,range=c(0,2))
#We can see that 0 is under the dotted line- so we know the lower limit is 0. We can find the upper limit as follows:
profLikCI(2,addS2Model,upperRange=c(1,1.5))

#Lower CI Upper CI
#0.000000 1.151641

#Confidence interval for s1-s2. We do this by constraining the first two paramers in the model to be the same (s1 and s2)
#But then specifying which=1. This gives us the confidence interval for the first paramter minus the second (s1-s2) as required
plotProfLik(which=1,addS2Model,range=c(0,3),constraintsVect=c(1,1,2,3))
profLikCI(which=1,addS2Model,lowerRange=c(0,0.4),upperRange=c(2.5,3),constraintsVect=c(1,1,2,3))

#  Lower CI   Upper CI
# 0.07687036 2.75775963

#a way from zero so we are getting decent evidence that s1 > s2

#Overall we are getting the picture of a) strong evidence for option-specific social learning, and b) that this effect is stronger than cross-option
#social learning, in contrast there is not good evidence of any cross-option effect.
#So it seems that social learning is option specific in this case.

#We can report the model averaged estimates of s1 and s2 with the 95% CIs calculated here:

ModelAveragingTable

# The s parameter for the option specific effect (s[os]) was estimated at 0.24 (Model averaged estimate; 95% CI= 0.09 - 2.0), whereas the s parameter for the cross option
# effect (s[co]) was estimated at 0.019 (Model averaged estimate; 95% CI= 0 - 1.15). The difference s[os]-s[co] was estimated at 0.22 (95% CI= 0.08 - 2.8)"

# Since this can be difficult to interpret, we can convert this into the estimated proportion of events that occured via each pathway, and by asocial learning:
#We can use the bestModel for s1 and addS2Model for s2

nbdaPropSolveByST(model=bestModel)
#P(Network 1)  P(S offset)
#0.45149      0.00000
#Maximum likelihood estimate for s corresponds to 45% of events occurring by social transmission (not including the innovation event for each task)

#We can do the same for the limits of the 95% CI.
#Lower CI   Upper CI
#0.08555235 2.00349760
#To do this for the lower limit we set the value of s at 0.08555235 and optimise the other parameters in the model
#We do this by creating a model which has an offset of 0.08555235 for the first parameter
bestModelKubu_lowers1<-constrainedNBDAdata(nbdadata=oaDataKubuFirstSolve2OptTVON,constraintsVect=c(1,0,2,0,0,0,0,0,0,3),offsetVect = c(0.08555235,rep(0,9)))
bestModelNoha_lowers1<-constrainedNBDAdata(nbdadata=oaDataNohaFirstSolve2OptTVON,constraintsVect=c(1,0,2,0,0,0,0,0,0,3),offsetVect = c(0.08555235,rep(0,9)))
#Now when we fit an "asocial" model it constrains the value of s1=0, but then 0.08555235 is added to s1 as an offset, so it has a value constrained to 0.08555235
bestModel_lowers1<-oadaFit(c("bestModelKubu_lowers1","bestModelNoha_lowers1"),type="asocial")
#We can now get the number of events by social transmission under this model:
nbdaPropSolveByST(model=bestModel_lowers1)
#(S offset)
#0.31023

#And now for the upper limit:
bestModelKubu_uppers1<-constrainedNBDAdata(nbdadata=oaDataKubuFirstSolve2OptTVON,constraintsVect=c(1,0,2,0,0,0,0,0,0,3),offsetVect = c(2.00349760,rep(0,9)))
bestModelNoha_uppers1<-constrainedNBDAdata(nbdadata=oaDataNohaFirstSolve2OptTVON,constraintsVect=c(1,0,2,0,0,0,0,0,0,3),offsetVect = c(2.00349760,rep(0,9)))
#Now when we fit an "asocial" model it constrains the value of s1=0, but then 0.08555235 is added to s1 as an offset, so it has a value constrained to 0.08555235
bestModel_uppers1<-oadaFit(c("bestModelKubu_uppers1","bestModelNoha_uppers1"),type="asocial")
nbdaPropSolveByST(model=bestModel_uppers1)
#P(S offset)
#0.53579

#It is not surprising that around 50% is estimated, due the the big "other option effect" (see below) the model would predict most monkeys would learn the first option by
#social learning and then the second option would likely be learned rapdly thereafter by asocial learning

#We can do the same for the cross option effect using the addS2Model
nbdaPropSolveByST(model=addS2Model)
#P(Network 1) P(Network 2)  P(S offset)
#0.43128      0.05600      0.00000

#An estimated 5.6% of events
#Now for the 95% CI
#Lower CI Upper CI
#0.000000 1.151641
#At the lower end s2=0 obviously corresponds to 0%. At the upper end:
adds2ModelKubu_uppers2<-constrainedNBDAdata(nbdadata=oaDataKubuFirstSolve2OptTVON,constraintsVect=c(1,0,2,0,0,0,0,0,0,3),offsetVect = c(0,1.151641,rep(0,8)))
adds2ModelNoha_uppers2<-constrainedNBDAdata(nbdadata=oaDataNohaFirstSolve2OptTVON,constraintsVect=c(1,0,2,0,0,0,0,0,0,3),offsetVect = c(0,1.151641,rep(0,8)))
#In this case we add the offset to the second parameter (s2), and we also constrain this parameter to 0, and fit a social model, since we still require an effect of s1 in the model
adds2Model_uppers2<-oadaFit(c("adds2ModelKubu_uppers2","adds2ModelNoha_uppers2"))
nbdaPropSolveByST(model=adds2Model_uppers2)
#P(Network 1)  P(S offset)
#0.43002      0.18406

#A maximum of 18.4% for the "offset" which we know is s2 in this case.

# The s parameter for the option specific effect (s[os]) was estimated at 0.24 (Model averaged estimate; 95% CI= 0.09 - 2.0), whereas the s parameter for the cross option
# effect (s[co]) was estimated at 0.019 (Model averaged estimate; 95% CI= 0 - 1.15). The difference s[os]-s[co] was estimated at 0.22 (95% CI= 0.08 - 2.8). These estimates
#correspond to an estimated 31-54% of events occuring by option-specific social learning, and 0-18% of events by cross-option social learning.

#We can get the CIs for the other parameters in the best model:

#Other option:

plotProfLik(2,bestModel,range=c(0,6))
profLikCI(2,bestModel,upperRange=c(4,5),lowerRange=c(2,3))
#Lower CI Upper CI
#2.420996 4.706179

#This is a huge effect since it is on the log scale- we can covert it back, and the model averaged estimate:
ModelAveragingTable
exp(3.4244733)
#[1] 30.70647
exp(2.420996)
#[1] 11.25707
exp(4.706179)
#[1] 110.6286

#Once they had solved one option, the monkeys were an estimated 31x faster to solve using the other option (95% CI= 11.3 - 110.6)

#Female effect on social learning:
plotProfLik(3,bestModel,range=c(-1,2.5))
profLikCI(3,bestModel,upperRange=c(2,2.5),lowerRange=c(0,0.5))
#Lower CI  Upper CI
#0.0596826 2.2274504

#Again this is on the log scale so we need to transform back
#The MAE
ModelAveragingTable
exp(0.7642512)
#[1] 2.147386

exp(0.0596826)
exp(2.2274504)

#Females socially learned an estimated 2.1x faster per unit connection than males (95% CI= 1.1 - 9.3)

#We also had a bit of support for an asocial effect of pull (being harder to solve). We can add this to the best model to get the 95% CI for this effect

#Create the required data objects
addPullKubu<-constrainedNBDAdata(nbdadata=oaDataKubuFirstSolve2OptTVON,constraintsVect=c(1,0,2,3,0,0,0,0,0,4))
addPullNoha<-constrainedNBDAdata(nbdadata=oaDataNohaFirstSolve2OptTVON,constraintsVect=c(1,0,2,3,0,0,0,0,0,4))
#And fit models to it
addPullModel<-oadaFit(c("addPullKubu","addPullNoha"))

#In this model pull is the 3rd parameter:
plotProfLik(3,addPullModel,range=c(-2.5,0.4))
profLikCI(3,addPullModel,upperRange=c(0,0.5),lowerRange=c(-2,-1.5))

#Lower CI   Upper CI
#-1.8520741  0.3069703
#Not huge evidence for this effect since 0 is well within the 95% CI
#If we back transform the MAE we get
ModelAveragingTable
exp(-0.5846970)
#[1] 0.5572747
exp(-1.8520741)
exp(0.3069703)
