# Supplementary material for: Wild primates copy higher-ranked individuals in a social transmission experiment
Source: Nat Commun. 2020 Jan 23;11:459. doi: 10.1038/s41467-019-14209-8 (PMC6978360; doi:10.1038/s41467-019-14209-8)
Supplement: Supplementary file 20 — Supplementary Software [file 41467_2019_14209_MOESM20_ESM.zip › Supplementary Software/Supplementary Software 2.txt]

#The aim of these anaylses is to see if the social transmission effect per observation differs between different classes of individuals,
# Based on rank, age, kinship and sex


#To load the new NBDA package, you first need to install the package "devtools" in the usual way
#Next load it up as follows:
library(devtools)
#Then download and install my NBDA package from GitHub:
devtools::install_github("whoppitt/NBDA")
#And load it as follows
library(NBDA)

#Set working directory to the place where the data files are kept here

#RANK TRANSMISSION BIASES
#Click the arrow to the left to hide analysis in RSTudio
{
#First we go through the same process as before to extract the dynamic observation network
#The bit within these curly brackets is the same as the option specific social transmission analysis- so they can be reduced down in RStudio for convenience
{

#The first part of this script translates the recorded data into the format requried for the NBDA analysis
#We do this for the Kubu diffusion first

#Read in dat on who manipulated the box, when and who observed them
obsDataKubu<-read.csv("ObservationDataKubu.csv",header=T)
#Replace NAs with 0
obsDataKubu[is.na(obsDataKubu)]<-0

#Set up a vector to record who is informed. There are 11 individuals in Kubu, but we are recording the diffusion of 2 options for solving the task = 22
#Thus the first 11 entries give the status for the lift option and the last 11 entries give the status for the pull option
status<-rep(0,22)
#Set up matrices for two networks. One represents option-specific learning, the other represents cross option-learning
ObsMatrixOS<-ObsMatrixCO<-array(0,dim=c(22,22,17))
#Since it is a dynamic network we have to specify it separately for each of the 16 learning events. We include an extra one to make the code below work but the 17th is ignored in the analysis

#Create list of indidivual names
indList<-c("Aare","Amur",	"Arn",	"Avo",	"Lif",	"Mal",	"Mis",	"Ness",	"Yalu",	"Yan",	"Yeni")

#Cycle through the solving events listed in the obsDataKubu object
for (i in 1:dim(obsDataKubu)[1]){
  #columns 7-14 give the action observed to boxes 1-8. We count the sum of times these = "sli" (lift option). If this is >0 it means a lift action was recorded.
  if(sum(obsDataKubu[i,7:14]=="sli")>0){
    #Update the status of the solver (given in column 2) to 1. Since this is the lift option, it is the first entry for this individual that is updated
    status[c(obsDataKubu[i,2]==indList,rep(F,11))]<-1
    #Columns 16-25 record who observed each event, so we cycle through these and update the dynamic observation network as appropriate
    for(j in 16:25){
      #Update the option-specific network first. Since it is the option specific network we are updating records in the upper left quadrant- i.e. observing lift makes a monkey more likely to learn the lift option
      #We are updating the network for event sum(status)+1, since when no individuals have learned we are on the first event, when 1 has learned, we are on the 2nd event etc. We also update for all future events.
      ObsMatrixOS[c(obsDataKubu[i,j]==indList,rep(F,11)),c(obsDataKubu[i,2]==indList,rep(F,11)),(sum(status)+1):16]<-ObsMatrixOS[c(obsDataKubu[i,j]==indList,rep(F,11)),c(obsDataKubu[i,2]==indList,rep(F,11)),(sum(status)+1):16]+1
      #Update the cross-option network next Since it is the cross-option network we are updating records in the lower left quadrant- i.e. observing lift makes a monkey more likely to learn the pull option
      ObsMatrixCO[c(rep(F,11),obsDataKubu[i,j]==indList),c(obsDataKubu[i,2]==indList,rep(F,11)),(sum(status)+1):16]<-ObsMatrixCO[c(rep(F,11),obsDataKubu[i,j]==indList),c(obsDataKubu[i,2]==indList,rep(F,11)),(sum(status)+1):16]+1
      
          }
  }
  #columns 7-14 give the action observed to boxes 1-8. We count the sum of times these = "spu" (pull option). If this is >0 it means a pull action was recorded.
  if(sum(obsDataKubu[i,7:14]=="spu")>0){
    #Update the status of the solver (given in column 2) to 1. Since this is the pull option, it is the second entry for this individual that is updated
    status[c(rep(F,11),obsDataKubu[i,2]==indList)]<-1
    #Columns 16-25 record who observed each event, so we cycle through these and update the dynamic observation network as appropriate
    for(j in 16:25){
      #Update the cross-option network first. Since it is the cross-option network we are updating records in the upper right quadrant- i.e. observing pull makes a monkey more likely to learn the lift option
      ObsMatrixCO[c(obsDataKubu[i,j]==indList,rep(F,11)),c(rep(F,11),obsDataKubu[i,2]==indList),(sum(status)+1):16]<-ObsMatrixCO[c(obsDataKubu[i,j]==indList,rep(F,11)),c(rep(F,11),obsDataKubu[i,2]==indList),(sum(status)+1):16]+1
      #Update the option-specific network next Since it is the option specific network we are updating records in the lower right quadrant- i.e. observing pull makes a monkey more likely to learn the pull option
      ObsMatrixOS[c(rep(F,11),obsDataKubu[i,j]==indList),c(rep(F,11),obsDataKubu[i,2]==indList),(sum(status)+1):16]<-ObsMatrixOS[c(rep(F,11),obsDataKubu[i,j]==indList),c(rep(F,11),obsDataKubu[i,2]==indList),(sum(status)+1):16]+1
    }
  }
}

#Create NBDA data for first solving using each option by each monkey in Kubu

#to give the number of matrixes/network to take into account:
n.assMatrix <- 2
#Create an array to hold both networks in
assMatrixTVON <- array(data = NA,dim=c(22, 22, n.assMatrix,16))
#Slot in the option-specific and cross-option networks recorded above
assMatrixTVON[,,1,]<-ObsMatrixOS[,,1:16]
assMatrixTVON[,,2,]<-ObsMatrixCO[,,1:16]
#This tells use which slot (in the 4th dimension) holds the network for each of the 16 events. In this case each event has its own entry, hence:
assMatrixIndex=1:16

#Each individual has a number (in alphabetical order) and here is the ID number according to the order of acquisition of the task
oaKubuFirstSolve <- c(16,4,15,9,20,5,8,19,1,17,6,3,14,10,2,11)

#Read in the "individual-level variables" or ILVs for each monkey in Kubu- make sure this is saved as a csv file first
ILVsKubu<-read.csv("ILVsKubu.csv",header=T)
#Extract rank
Rank <- rbind(matrix(data = ILVsKubu$Rank, nrow=11, byrow=F),matrix(data = ILVsKubu$Rank, nrow=11, byrow=F))
#Rescale rank so the min (top) is -0.5 and the max (bottom) is 0.5. This makes it comparable across different group sizes
#One unit difference is the difference between the top and bottom rank
#The baseline (=0) is set to be the midpoint for rank- this can make models fit better and s parameters easier to interpret
ScaledRank<-(Rank-min(Rank))/(max(Rank)-min(Rank))-0.5
#Extract Adult- originally coded as 1,0, but transformed to -0.5, 0.5 so now the baseline asocial rate is set to be the midpoint. The estimated effect still gives the estimated difference between adults-non-adults
Adult <- rbind(matrix(data = ILVsKubu$Adult, nrow=11, byrow=F) -0.5,matrix(data = ILVsKubu$Adult, nrow=11, byrow=F) -0.5)
#Extract Female- originally coded as 1,0, but transformed to -0.5, 0.5 so now the baseline asocial rate is set to be the midpoint. The estimated effect still gives the estimated difference between females - males
Female <- rbind(matrix(data = ILVsKubu$Female, nrow=11, byrow=F) -0.5,matrix(data = ILVsKubu$Female, nrow=11, byrow=F) -0.5)
#This variable is simply to allow for differences in asocial learning rate bewteen the two options. Since the first 11 dummy individuals are the lift option and the next 11 are the pull option, we code this thus:
Pull<-matrix(data=rep(0:1,each=11),nrow=22,byrow=F)

#This file tells us who had solved each option prior to each event. The first column gives us the names so we drop this. The last column gives us the situation AFTER the last event and this is not needed either
otherOptionKubuTemp<-as.matrix(read.csv("OtherOpt_Kubu.csv")[,-c(1,17)])
otherOptionKubu<-0* otherOptionKubuTemp

#However, we want information on who solved the OTHER option, so we swap the top 11 and the bottom 11 rows around
otherOptionKubu [1:(dim(otherOptionKubu)[1]/2),]<-otherOptionKubuTemp[(1:(dim(otherOptionKubu)[1]/2))+dim(otherOptionKubu)[1]/2,]
otherOptionKubu [(1:(dim(otherOptionKubu)[1]/2))+dim(otherOptionKubu)[1]/2,]<-otherOptionKubuTemp[1:(dim(otherOptionKubu)[1]/2),]
otherOption<-otherOptionKubu

#Since one of our ILVs is time dependent (otherOption), we need to code our other variables so they are time dependent too. i.e. we create a matrix with 16 columns for the 16 events
#Though for all the other ILVs the columns are the same as one another

ScaledRankTV<-matrix(rep(ScaledRank,16),nrow=22,ncol=16,byrow=F)
AdultTV<-matrix(rep(Adult,16),nrow=22,ncol=16,byrow=F)
FemaleTV<-matrix(rep(Female,16),nrow=22,ncol=16,byrow=F)
PullTV<-matrix(rep(Pull,16),nrow=22,ncol=16,byrow=F)

}

#Save the observation network for Kubu as an object with Kubu specified in the name
ObsMatrixOSKubu<-ObsMatrixOS

#Load matrices for transmission from higher rank and lower rank
HigherToLower<-as.matrix(read.csv("rank_I&SI_de_Vries_matrix_Kubu.csv",row.names=1))
HigherToLower
#Each row of the matrix tells us who each monkey is subordinate to (1) or dominant to (0)
#This matrix can therefore represent transmission from individuals of higher rank to those of lower rank
#We then place it in to a bigger matrix that matches the size of the 2 option observation matrix (see above)
HigherToLower<-rbind(cbind(HigherToLower,HigherToLower*0),cbind(0*HigherToLower,HigherToLower))

#To get a matrix which represents transmission from individuals of lower rank to those of higher rank, we simply transpose the matrix:
LowerToHigher<-t(HigherToLower)

#Now we replicate the matrices so their size matches with the time varying observation network
HigherToLower <-array(rep(HigherToLower,17),dim=c(length(Rank),length(Rank),17))
LowerToHigher <-array(rep(LowerToHigher,17),dim=c(length(Rank),length(Rank),17))

#Now so we can get the rate per observation within each pathway, we multiply the binary networks above by the time-varying observation network
ON_HigherToLower_Kubu <-HigherToLower*ObsMatrixOSKubu
ON_LowerToHigher_Kubu <-LowerToHigher*ObsMatrixOSKubu

#Now let us put these networks in an array so they can be input into an NBDA object together

#to give the number of matrixes/network to take into account:
n.assMatrix <- 2
#Create an array to hold both networks in
rankMatrixTVON <- array(data = NA,dim=c(22, 22, n.assMatrix,16))
#Slot in the option-specific and cross-option networks recorded above
rankMatrixTVON[,,1,]<-ON_HigherToLower_Kubu[,,1:16]
rankMatrixTVON[,,2,]<-ON_LowerToHigher_Kubu[,,1:16]
#This tells use which slot (in the 4th dimension) holds the network for each of the 16 events. In this case each event has its own entry, hence:
assMatrixIndex=1:16


#Create a vector listing all the ILVs to be considered for an effect on asocial learning
asoc_ilv <- c("otherOption","PullTV","ScaledRankTV", "AdultTV", "FemaleTV")
#Create a vector listing all the ILVs to be considered for an effect on social learning
int_ilv <- c("ScaledRankTV", "AdultTV", "FemaleTV")
#Create a label for the Kubu diffusion TVON= time varying observation network
label <- "KubuFirstSolve2OptRankTVON" 

# Now we specify the variables which have an additive effect in asoc_ilv and those that have an effect on social learning into int_ilv
# Here I will enter all variables into both slots and we can constrain the model to contain only some effects later on

oaDataKubuFirstSolve2OptRankTVON<- nbdaData(label=label, assMatrix= rankMatrixTVON, asoc_ilv=asoc_ilv, int_ilv=int_ilv,  orderAcq=oaKubuFirstSolve,asocialTreatment="timevarying",assMatrixIndex= assMatrixIndex) 

#The contents of the object can be examined as follows, though there is a lot to print out!
print(oaDataKubuFirstSolve2OptRankTVON)


#NOHA DATA
#This follows the same procedure as for Kubu above- for explanation see the corresponding section from Kubu.

#First we go through the same process as before to extract the dynamic observation network
#The bit within these curly brackets is the same as the observation network analysis- so they can be reduced down in RStudio for convenience
{
#This one is coded with ; not , so we need read.csv
obsDataNoha<-read.csv("ObservationDataNoha.csv",header=T)
obsDataNoha[is.na(obsDataNoha)]<-0

status<-rep(0,56)
ObsMatrixOS<-ObsMatrixCO<-array(0,dim=c(56,56,32))

indList<-c("Bela","Bos","Can","Gaya","Gene","Gla","Gran","Jix","Lima","Prai","Pret","Pro","Pru","Renn","Reva","Rey","Rhe","Roma","Rosl","Tir","Twe","Uji","Ula","Umt","Upps","Xala","Xian","Zan")

for (i in 1:dim(obsDataNoha)[1]){
  if(sum(obsDataNoha[i,7:14]=="sli")>0){
    status[c(obsDataNoha[i,2]==indList,rep(F,28))]<-1
    for(j in 16:25){
      ObsMatrixOS[c(obsDataNoha[i,j]==indList,rep(F,28)),c(obsDataNoha[i,2]==indList,rep(F,28)),(sum(status)+1):32]<-ObsMatrixOS[c(obsDataNoha[i,j]==indList,rep(F,28)),c(obsDataNoha[i,2]==indList,rep(F,28)),(sum(status)+1):32]+1
      ObsMatrixCO[c(rep(F,28),obsDataNoha[i,j]==indList),c(obsDataNoha[i,2]==indList,rep(F,28)),(sum(status)+1):32]<-ObsMatrixCO[c(rep(F,28),obsDataNoha[i,j]==indList),c(obsDataNoha[i,2]==indList,rep(F,28)),(sum(status)+1):32]+1
      
    }
  }
  
  if(sum(obsDataNoha[i,7:14]=="spu")>0){
    status[c(rep(F,28),obsDataNoha[i,2]==indList)]<-1
    for(j in 16:25){
      ObsMatrixCO[c(obsDataNoha[i,j]==indList,rep(F,28)),c(rep(F,28),obsDataNoha[i,2]==indList),(sum(status)+1):32]<-ObsMatrixCO[c(obsDataNoha[i,j]==indList,rep(F,28)),c(rep(F,28),obsDataNoha[i,2]==indList),(sum(status)+1):32]+1
      ObsMatrixOS[c(rep(F,28),obsDataNoha[i,j]==indList),c(rep(F,28),obsDataNoha[i,2]==indList),(sum(status)+1):32]<-ObsMatrixOS[c(rep(F,28),obsDataNoha[i,j]==indList),c(rep(F,28),obsDataNoha[i,2]==indList),(sum(status)+1):32]+1
    }
  }
}

#First solving Noha

n.assMatrix <- 2
assMatrixTVON <- array(data = NA,dim=c(56, 56, n.assMatrix,31))
assMatrixTVON[,,1,]<-ObsMatrixOS[,,1:31]
assMatrixTVON[,,2,]<-ObsMatrixCO[,,1:31]
assMatrixIndex=1:31

#Each individual has a number (in alphabetical order) and here is the ID number according to the order of acquisition of the task
oaNohaFirstSolve <- c(5,33,25,26,36,8,45,43,17,15,53,24,35,6,7,27,55,54,52,4,22,32,9,37,13,20,1,42,14,23,11)

#list of the individual variables to take into account:
ILVsNoha<-read.csv("ILVsNoha.csv",header=T)
Rank <- rbind(matrix(data = ILVsNoha$Rank, nrow=28, byrow=F),matrix(data = ILVsNoha$Rank, nrow=28, byrow=F))
ScaledRank<-(Rank-min(Rank))/(max(Rank)-min(Rank))-0.5
Adult <- rbind(matrix(data = ILVsNoha$Adult, nrow=28, byrow=F) -0.5,matrix(data = ILVsNoha$Adult, nrow=28, byrow=F) -0.5)
Female <- rbind(matrix(data = ILVsNoha$Female, nrow=28, byrow=F) -0.5,matrix(data = ILVsNoha$Female, nrow=28, byrow=F) -0.5)
Pull<-matrix(data=rep(0:1,each=28),nrow=56,byrow=F)

otherOptionNohaTemp<-as.matrix(read.csv("OtherOpt_Noha.csv")[-c(1,33)])

otherOptionNoha<-0* otherOptionNohaTemp
otherOptionNoha [1:(dim(otherOptionNoha)[1]/2),]<-otherOptionNohaTemp[(1:(dim(otherOptionNoha)[1]/2))+dim(otherOptionNoha)[1]/2,]
otherOptionNoha [(1:(dim(otherOptionNoha)[1]/2))+dim(otherOptionNoha)[1]/2,]<-otherOptionNohaTemp[1:(dim(otherOptionNoha)[1]/2),]
otherOption<-otherOptionNoha

ScaledRankTV<-matrix(rep(ScaledRank,31),nrow=56,ncol=31,byrow=F)
AdultTV<-matrix(rep(Adult,31),nrow=56,ncol=31,byrow=F)
FemaleTV<-matrix(rep(Female,31),nrow=56,ncol=31,byrow=F)
PullTV<-matrix(rep(Pull,31),nrow=56,ncol=31,byrow=F)
}


#Save the observation network for Noha as an object with Noha specified in the name
ObsMatrixOSNoha<-ObsMatrixOS

#Load matrices for learn from higher rank and lower rank
HigherToLower<-as.matrix(read.csv("rank_I&SI_de_Vries_matrix_Noha.csv",row.names=1))
HigherToLower
#Each row of the matrix tells us who each monkey is subordinate to (1) or dominant to (0)
#This matrix can therefore represent transmission from individuals of higher rank to those of lower rank
#We then place it in to a bigger matrix that matches the size of the 2 option observation matrix (see above)
HigherToLower<-rbind(cbind(HigherToLower,HigherToLower*0),cbind(0*HigherToLower,HigherToLower))

#To get a matrix which represents transmission from individuals of lower rank to those of higher rank, we simply transpose the matrix:
LowerToHigher<-t(HigherToLower)

#Now we replicate the matrices so their size matches with the time varying observation network
HigherToLower <-array(rep(HigherToLower,32),dim=c(length(Rank),length(Rank),32))
LowerToHigher <-array(rep(LowerToHigher,32),dim=c(length(Rank),length(Rank),32))

#Now so we can get the rate per observation within each pathway, we multiply the binary networks above by the time-varying observation network
ON_HigherToLower_Noha <-HigherToLower*ObsMatrixOSNoha
ON_LowerToHigher_Noha <-LowerToHigher*ObsMatrixOSNoha

#Now let us put these networks in an array so they can be input into an NBDA object together

#to give the number of matrixes/network to take into account:
n.assMatrix <- 2
#Create an array to hold both networks in
rankMatrixTVON <- array(data = NA,dim=c(56, 56, n.assMatrix,31))
#Slot in the option-specific and cross-option networks recorded above
rankMatrixTVON[,,1,]<-ON_HigherToLower_Noha[,,1:31]
rankMatrixTVON[,,2,]<-ON_LowerToHigher_Noha[,,1:31]
#This tells use which slot (in the 4th dimension) holds the network for each of the 16 events. In this case each event has its own entry, hence:
assMatrixIndex=1:31


asoc_ilv <- c("otherOption","PullTV","ScaledRankTV", "AdultTV", "FemaleTV")
int_ilv <- c("ScaledRankTV", "AdultTV", "FemaleTV")
label <- "NohaFirstSolve2OptRankTVON" 

oaDataNohaFirstSolve2OptRankTVON<- nbdaData(label=label, assMatrix= rankMatrixTVON, asoc_ilv=asoc_ilv, int_ilv = int_ilv,orderAcq=oaNohaFirstSolve,asocialTreatment="timevarying",assMatrixIndex= assMatrixIndex) 
print(oaDataNohaFirstSolve2OptRankTVON)

#Define which models will be fitted
constraintsVectMatrix<-NULL

#Consider cases in which we have transmission
#0:1 only from lower to higher ranks
#1:0 only from higher to lower ranks
#1:2 In both directions but at different rates
#1:1 In both directions at the same rate
netVect<-list(c(0,1),c(1,0),c(1,2),c(1,1))

#This code then ensures that models with every combination of ILVs are fitted for each network combination
for(net in 1:length(netVect)){
  for(a in 0:1){
    for(b in 0:1){
      for(c in 0:1){
        for(d in 0:1){
          for(e in 0:1){
            for(a2 in 0:1){
              for(b2 in 0:1){
                for(c2 in 0:1){
                  constraintsVectMatrixTemp<-netVect[[net]]
                  constraintsVectMatrixTemp<-c(constraintsVectMatrixTemp,(max(constraintsVectMatrixTemp)+1)*a)
                  constraintsVectMatrixTemp<-c(constraintsVectMatrixTemp,(max(constraintsVectMatrixTemp)+1)*b)
                  constraintsVectMatrixTemp<-c(constraintsVectMatrixTemp,(max(constraintsVectMatrixTemp)+1)*c)
                  constraintsVectMatrixTemp<-c(constraintsVectMatrixTemp,(max(constraintsVectMatrixTemp)+1)*d)
                  constraintsVectMatrixTemp<-c(constraintsVectMatrixTemp,(max(constraintsVectMatrixTemp)+1)*e)
                  constraintsVectMatrixTemp<-c(constraintsVectMatrixTemp,(max(constraintsVectMatrixTemp)+1)*a2)
                  constraintsVectMatrixTemp<-c(constraintsVectMatrixTemp,(max(constraintsVectMatrixTemp)+1)*b2)
                  constraintsVectMatrixTemp<-c(constraintsVectMatrixTemp,(max(constraintsVectMatrixTemp)+1)*c2)
                  constraintsVectMatrix<-rbind(constraintsVectMatrix,constraintsVectMatrixTemp)
                }
              }
            }
          }
        }  
      }
    }
  }
}

#add in asocial models
for(a in 0:1){
  for(b in 0:1){
    for(c in 0:1){
      for(d in 0:1){
        for(e in 0:1){
          constraintsVectMatrixTemp<-c(0,0)
          constraintsVectMatrixTemp<-c(constraintsVectMatrixTemp,(max(constraintsVectMatrixTemp)+1)*a)
          constraintsVectMatrixTemp<-c(constraintsVectMatrixTemp,(max(constraintsVectMatrixTemp)+1)*b)
          constraintsVectMatrixTemp<-c(constraintsVectMatrixTemp,(max(constraintsVectMatrixTemp)+1)*c)
          constraintsVectMatrixTemp<-c(constraintsVectMatrixTemp,(max(constraintsVectMatrixTemp)+1)*d)
          constraintsVectMatrixTemp<-c(constraintsVectMatrixTemp,(max(constraintsVectMatrixTemp)+1)*e)
          constraintsVectMatrixTemp<-c(constraintsVectMatrixTemp,0,0,0)
          constraintsVectMatrix<-rbind(constraintsVectMatrix,constraintsVectMatrixTemp)
          
        }  
      }
    }
  }
}
dimnames(constraintsVectMatrix)[[1]]<-NULL

rankTableFull<-oadaAICtable(c("oaDataKubuFirstSolve2OptRankTVON","oaDataNohaFirstSolve2OptRankTVON"),constraintsVectMatrix = constraintsVectMatrix)
save(rankTableFull,file="rankTableFull.Rdata")

networksSupportRank<-networksSupport(rankTableFull)
dimnames(networksSupportRank)[[1]]<-c("Asocial","Lower to higher only","Higher to lower only","No difference","Unequal rates")
networksSupportRank<-networksSupportRank[order(-networksSupportRank[,1]),]
networksSupportRank

#support numberOfModels
#Higher to lower only 0.697650666            256
#Unequal rates        0.187515682            256
#No difference        0.107989156            256
#Asocial              0.004211893             32
#Lower to higher only 0.002632605            256


#Strong support for transmission only from higher to lower rankers
#Fit the top model
print(rankTableFull)[1,]
bestRankModelKubu<-constrainedNBDAdata(oaDataKubuFirstSolve2OptRankTVON,constraintsVect = c(1,0,2,3,0,0,0,4,0,0))
bestRankModelNoha<-constrainedNBDAdata(oaDataNohaFirstSolve2OptRankTVON,constraintsVect = c(1,0,2,3,0,0,0,4,0,0))
bestRankModel<-oadaFit(c("bestRankModelKubu","bestRankModelNoha"))


#Compile the results to display
bestRankModel_output<-data.frame(
  "Variable name"=c("1 s: high to low",bestRankModel@varNames[2:4]),
  "Estimate"=bestRankModel@outputPar,
  "Standard error"=bestRankModel@se
)

bestRankModel_output

#Variable.name   Estimate Standard.error
#1       1 s: high to low  0.2310709      0.1893743
#2 2 Asocial: otherOption  3.4944858      0.5349921
#3      3 Asocial: PullTV -0.8071233      0.5041828
#4 4 Social: ScaledRankTV -3.4972559      1.3666237


#Let us now get the 95% CI for (s: high to low) from the best model, 
# then add in (s: low to high) to get its 95% CI and for (s: high to low) - (s: low to high)

# (s: high to low)
plotProfLik(1,bestRankModel,range=c(0,2))
profLikCI(1,bestRankModel,upperRange=c(1,1.5),lowerRange=c(0,0.2))

#Lower CI   Upper CI 
#0.03791021 1.08814272  

# (s: low to high)
addLowToHighKubu<-constrainedNBDAdata(oaDataKubuFirstSolve2OptRankTVON,constraintsVect = c(1,2,3,4,0,0,0,5,0,0))
addLowToHighNoha<-constrainedNBDAdata(oaDataKubuFirstSolve2OptRankTVON,constraintsVect = c(1,2,3,4,0,0,0,5,0,0))
addLowToHighModel<-oadaFit(c("addLowToHighKubu","addLowToHighNoha"))

#Compile the results to display
addLowToHighModel_output<-data.frame(
  "Variable name"=c("1 s: high to low","1 s: low to high",addLowToHighModel@varNames[3:5]),
  "Estimate"=addLowToHighModel@outputPar,
  "Standard error"=addLowToHighModel@se
)

addLowToHighModel_output

#Variable.name   Estimate Standard.error
#1       1 s: high to low  0.4307345      0.2424159
#2       1 s: low to high  0.0000000            NaN
#3 3 Asocial: otherOption  3.0541976      0.5325037
#4      4 Asocial: PullTV -0.2677417      0.4749447
#5 5 Social: ScaledRankTV -3.0873049      0.6980950

plotProfLik(1,addLowToHighModel,range=c(0,10))

plotProfLik(2,addLowToHighModel,range=c(0,10))
profLikCI(2,addLowToHighModel,upperRange=c(6,8))

#Lower CI Upper CI 
#0.000000 7.500123 

#We have strong evidence of social learning from high rank to low rank
#Little evidence of social learning from low rank to high rank
}


#AGE TRANSMISSION BIASES
#Click the arrow to the left to hide analysis in RSTudio
{
  #Now we will do the same for an age- based pathway
  
  
  #Derive matrices for the pathways Adult->Adult, Adult->Non-adult,  Non-adult->Adult, Non-adult->non-adult
  #And put them into NBDAdata objects
  #KUBU
  {
    
    #get ILVs as before
    { #Read in the "individual-level variables" or ILVs for each monkey in Kubu- make sure this is saved as a csv file first
      ILVsKubu<-read.csv("ILVsKubu.csv",header=T)
      #Extract rank
      Rank <- rbind(matrix(data = ILVsKubu$Rank, nrow=11, byrow=F),matrix(data = ILVsKubu$Rank, nrow=11, byrow=F))
      #Rescale rank so the min (top) is -0.5 and the max (bottom) is 0.5. This makes it comparable across different group sizes
      #One unit difference is the difference between the top and bottom rank
      #The baseline (=0) is set to be the midpoint for rank- this can make models fit better and s parameters easier to interpret
      ScaledRank<-(Rank-min(Rank))/(max(Rank)-min(Rank))-0.5
      #Extract Adult- originally coded as 1,0, but transformed to -0.5, 0.5 so now the baseline asocial rate is set to be the midpoint. The estimated effect still gives the estimated difference between adults-non-adults
      Adult <- rbind(matrix(data = ILVsKubu$Adult, nrow=11, byrow=F) -0.5,matrix(data = ILVsKubu$Adult, nrow=11, byrow=F) -0.5)
      #Extract Female- originally coded as 1,0, but transformed to -0.5, 0.5 so now the baseline asocial rate is set to be the midpoint. The estimated effect still gives the estimated difference between females - males
      Female <- rbind(matrix(data = ILVsKubu$Female, nrow=11, byrow=F) -0.5,matrix(data = ILVsKubu$Female, nrow=11, byrow=F) -0.5)
      #This variable is simply to allow for differences in asocial learning rate bewteen the two options. Since the first 11 dummy individuals are the lift option and the next 11 are the pull option, we code this thus:
      Pull<-matrix(data=rep(0:1,each=11),nrow=22,byrow=F)
      
      #This file tells us who had solved each option prior to each event. The first column gives us the names so we drop this. The last column gives us the situation AFTER the last event and this is not needed either
      otherOptionKubuTemp<-as.matrix(read.csv("OtherOpt_Kubu.csv")[,-c(1,17)])
      otherOptionKubu<-0* otherOptionKubuTemp
      
      #However, we want information on who solved the OTHER option, so we swap the top 11 and the bottom 11 rows around
      otherOptionKubu [1:(dim(otherOptionKubu)[1]/2),]<-otherOptionKubuTemp[(1:(dim(otherOptionKubu)[1]/2))+dim(otherOptionKubu)[1]/2,]
      otherOptionKubu [(1:(dim(otherOptionKubu)[1]/2))+dim(otherOptionKubu)[1]/2,]<-otherOptionKubuTemp[1:(dim(otherOptionKubu)[1]/2),]
      otherOption<-otherOptionKubu
      
      #Since one of our ILVs is time dependent (otherOption), we need to code our other variables so they are time dependent too. i.e. we create a matrix with 16 columns for the 16 events
      #Though for all the other ILVs the columns are the same as one another
      
      ScaledRankTV<-matrix(rep(ScaledRank,16),nrow=22,ncol=16,byrow=F)
      AdultTV<-matrix(rep(Adult,16),nrow=22,ncol=16,byrow=F)
      FemaleTV<-matrix(rep(Female,16),nrow=22,ncol=16,byrow=F)
      PullTV<-matrix(rep(Pull,16),nrow=22,ncol=16,byrow=F)
    }
    
    AdultToNonadult<-matrix(NA,length(Adult),length(Adult))
    for (i in 1:length(Adult)){
      AdultToNonadult[i,]<-1*(Adult[i]<Adult)
    }
    NonadultToAdult<-matrix(NA,length(Adult),length(Adult))
    for (i in 1:length(Adult)){
      NonadultToAdult[i,]<-1*(Adult[i]>Adult)
    }
    AdultToAdult<-matrix(NA,length(Adult),length(Adult))
    for (i in 1:length(Adult)){
      AdultToAdult[i,]<-1*(Adult==0.5)*(Adult[i]==0.5)
    }
    NonadultToNonadult<-matrix(NA,length(Adult),length(Adult))
    for (i in 1:length(Adult)){
      NonadultToNonadult[i,]<-1*(Adult==-0.5)*(Adult[i]==-0.5)
    }
    
    #Now we replicate the matrices so their size matches with the time varying observation network
    AdultToNonadultArray <-NonadultToAdultArray <-AdultToAdultArray <-NonadultToNonadultArray <-array(NA,dim=c(22,22,17))
    for(i in 1:17){
      AdultToNonadultArray[,,i]<-AdultToNonadult
      NonadultToAdultArray[,,i]<-NonadultToAdult
      AdultToAdultArray[,,i]<-AdultToAdult
      NonadultToNonadultArray[,,i]<-NonadultToNonadult
    }
    
    #Now so we can get the rate per observation within each pathway, we multiply the binary networks above by the time-varying observation network
    ON_AdultToNonadult_Kubu <-AdultToNonadultArray*ObsMatrixOSKubu
    ON_NonadultToAdult_Kubu <-NonadultToAdultArray*ObsMatrixOSKubu
    ON_AdultToAdult_Kubu <-AdultToAdultArray*ObsMatrixOSKubu
    ON_NonadultToNonadult_Kubu <-NonadultToNonadultArray*ObsMatrixOSKubu
    
    #Now let us put these networks in an array so they can be input into an NBDA object together
    
    #to give the number of matrixes/network to take into account:
    n.assMatrix <- 4
    #Create an array to hold both networks in
    ageMatrixTVON <- array(data = NA,dim=c(22, 22, n.assMatrix,16))
    #Slot in the option-specific and cross-option networks recorded above
    ageMatrixTVON[,,1,]<-ON_AdultToNonadult_Kubu[,,1:16]
    ageMatrixTVON[,,2,]<-ON_NonadultToAdult_Kubu[,,1:16]
    ageMatrixTVON[,,3,]<-ON_AdultToAdult_Kubu[,,1:16]
    ageMatrixTVON[,,4,]<-ON_NonadultToNonadult_Kubu[,,1:16]
    #This tells use which slot (in the 4th dimension) holds the network for each of the 16 events. In this case each event has its own entry, hence:
    assMatrixIndex=1:16
    
    asoc_ilv <- c("otherOption","PullTV","ScaledRankTV", "AdultTV", "FemaleTV")
    int_ilv <- c("ScaledRankTV", "AdultTV", "FemaleTV")
    label <- "KubuFirstSolve2OptAgeTVON" 
    
    
    oaDataKubuFirstSolve2OptAgeTVON<- nbdaData(label=label, assMatrix= ageMatrixTVON, asoc_ilv=asoc_ilv, int_ilv = int_ilv,orderAcq=oaKubuFirstSolve,asocialTreatment="timevarying",assMatrixIndex= assMatrixIndex) 
    print(oaDataKubuFirstSolve2OptAgeTVON)
  }
  #NOHA
  {
    
    #get ILVs as before
    {
      
      #list of the individual variables to take into account:
      ILVsNoha<-read.csv("ILVsNoha.csv",header=T)
      Rank <- rbind(matrix(data = ILVsNoha$Rank, nrow=28, byrow=F),matrix(data = ILVsNoha$Rank, nrow=28, byrow=F))
      ScaledRank<-(Rank-min(Rank))/(max(Rank)-min(Rank))-0.5
      Adult <- rbind(matrix(data = ILVsNoha$Adult, nrow=28, byrow=F) -0.5,matrix(data = ILVsNoha$Adult, nrow=28, byrow=F) -0.5)
      Female <- rbind(matrix(data = ILVsNoha$Female, nrow=28, byrow=F) -0.5,matrix(data = ILVsNoha$Female, nrow=28, byrow=F) -0.5)
      Pull<-matrix(data=rep(0:1,each=28),nrow=56,byrow=F)
      
      otherOptionNohaTemp<-as.matrix(read.csv("OtherOpt_Noha.csv")[-c(1,33)])
      
      otherOptionNoha<-0* otherOptionNohaTemp
      otherOptionNoha [1:(dim(otherOptionNoha)[1]/2),]<-otherOptionNohaTemp[(1:(dim(otherOptionNoha)[1]/2))+dim(otherOptionNoha)[1]/2,]
      otherOptionNoha [(1:(dim(otherOptionNoha)[1]/2))+dim(otherOptionNoha)[1]/2,]<-otherOptionNohaTemp[1:(dim(otherOptionNoha)[1]/2),]
      otherOption<-otherOptionNoha
      
      ScaledRankTV<-matrix(rep(ScaledRank,31),nrow=56,ncol=31,byrow=F)
      AdultTV<-matrix(rep(Adult,31),nrow=56,ncol=31,byrow=F)
      FemaleTV<-matrix(rep(Female,31),nrow=56,ncol=31,byrow=F)
      PullTV<-matrix(rep(Pull,31),nrow=56,ncol=31,byrow=F)
    }
    
    
    
    AdultToNonadult<-matrix(NA,length(Adult),length(Adult))
    for (i in 1:length(Adult)){
      AdultToNonadult[i,]<-1*(Adult[i]<Adult)
    }
    NonadultToAdult<-matrix(NA,length(Adult),length(Adult))
    for (i in 1:length(Adult)){
      NonadultToAdult[i,]<-1*(Adult[i]>Adult)
    }
    AdultToAdult<-matrix(NA,length(Adult),length(Adult))
    for (i in 1:length(Adult)){
      AdultToAdult[i,]<-1*(Adult==0.5)*(Adult[i]==0.5)
    }
    NonadultToNonadult<-matrix(NA,length(Adult),length(Adult))
    for (i in 1:length(Adult)){
      NonadultToNonadult[i,]<-1*(Adult==-0.5)*(Adult[i]==-0.5)
    }
    
    #Now we replicate the matrices so their size matches with the time varying observation network
    AdultToNonadultArray <-NonadultToAdultArray <-AdultToAdultArray <-NonadultToNonadultArray <-array(NA,dim=c(56,56,32))
    for(i in 1:32){
      AdultToNonadultArray[,,i]<-AdultToNonadult
      NonadultToAdultArray[,,i]<-NonadultToAdult
      AdultToAdultArray[,,i]<-AdultToAdult
      NonadultToNonadultArray[,,i]<-NonadultToNonadult
    }
    
    #Now so we can get the rate per observation within each pathway, we multiply the binary networks above by the time-varying observation network
    ON_AdultToNonadult_Noha <-AdultToNonadultArray*ObsMatrixOSNoha
    ON_NonadultToAdult_Noha <-NonadultToAdultArray*ObsMatrixOSNoha
    ON_AdultToAdult_Noha <-AdultToAdultArray*ObsMatrixOSNoha
    ON_NonadultToNonadult_Noha <-NonadultToNonadultArray*ObsMatrixOSNoha
    
    
    #Now let us put these networks in an array so they can be input into an NBDA object together
    
    #to give the number of matrixes/network to take into account:
    n.assMatrix <- 4
    #Create an array to hold both networks in
    ageMatrixTVON <- array(data = NA,dim=c(56, 56, n.assMatrix,31))
    #Slot in the option-specific and cross-option networks recorded above
    ageMatrixTVON[,,1,]<-ON_AdultToNonadult_Noha[,,1:31]
    ageMatrixTVON[,,2,]<-ON_NonadultToAdult_Noha[,,1:31]
    ageMatrixTVON[,,3,]<-ON_AdultToAdult_Noha[,,1:31]
    ageMatrixTVON[,,4,]<-ON_NonadultToNonadult_Noha[,,1:31]
    #This tells use which slot (in the 4th dimension) holds the network for each of the 16 events. In this case each event has its own entry, hence:
    assMatrixIndex=1:31
    
    
    asoc_ilv <- c("otherOption","PullTV","ScaledRankTV", "AdultTV", "FemaleTV")
    int_ilv <- c("ScaledRankTV", "AdultTV", "FemaleTV")
    label <- "NohaFirstSolve2OptAgeTVON" 
    
    
    oaDataNohaFirstSolve2OptAgeTVON<- nbdaData(label=label, assMatrix= ageMatrixTVON, asoc_ilv=asoc_ilv, int_ilv = int_ilv,orderAcq=oaNohaFirstSolve,asocialTreatment="timevarying",assMatrixIndex= assMatrixIndex) 
    print(oaDataNohaFirstSolve2OptAgeTVON)
    
  }
  
  
  constraintsVectMatrix<-NULL
  
  netVect<-list(c(1,2,3,4),c(1,1,1,1),c(1,2,2,2),c(1,0,0,0),c(1,2,3,3))
  
  for(net in 1:length(netVect)){
    for(a in 0:1){
      for(b in 0:1){
        for(c in 0:1){
          for(d in 0:1){
            for(e in 0:1){
              for(a2 in 0:1){
                for(b2 in 0:1){
                  for(c2 in 0:1){
                    constraintsVectMatrixTemp<-netVect[[net]]
                    constraintsVectMatrixTemp<-c(constraintsVectMatrixTemp,(max(constraintsVectMatrixTemp)+1)*a)
                    constraintsVectMatrixTemp<-c(constraintsVectMatrixTemp,(max(constraintsVectMatrixTemp)+1)*b)
                    constraintsVectMatrixTemp<-c(constraintsVectMatrixTemp,(max(constraintsVectMatrixTemp)+1)*c)
                    constraintsVectMatrixTemp<-c(constraintsVectMatrixTemp,(max(constraintsVectMatrixTemp)+1)*d)
                    constraintsVectMatrixTemp<-c(constraintsVectMatrixTemp,(max(constraintsVectMatrixTemp)+1)*e)
                    constraintsVectMatrixTemp<-c(constraintsVectMatrixTemp,(max(constraintsVectMatrixTemp)+1)*a2)
                    constraintsVectMatrixTemp<-c(constraintsVectMatrixTemp,(max(constraintsVectMatrixTemp)+1)*b2)
                    constraintsVectMatrixTemp<-c(constraintsVectMatrixTemp,(max(constraintsVectMatrixTemp)+1)*c2)
                    constraintsVectMatrix<-rbind(constraintsVectMatrix,constraintsVectMatrixTemp)
                  }
                }
              }
            }
          }  
        }
      }
    }
  }
  
  dimnames(constraintsVectMatrix)[[1]]<-NULL
  
  ageTableFull<-oadaAICtable(c("oaDataKubuFirstSolve2OptAgeTVON","oaDataNohaFirstSolve2OptAgeTVON"),constraintsVectMatrix = constraintsVectMatrix)
  
  save(ageTableFull,file="ageTableFull.Rdata")
  load(file="ageTableFull.Rdata")
  
  networksSupportAge<-networksSupport(ageTableFull)
  dimnames(networksSupportAge)[[1]]<-c("Older only","All equal","Older,(same=younger)","Older,same,younger","Older,younger,among adults,among juv")
  networksSupportAge<-networksSupportAge[order(-networksSupportAge[,1]),]
  networksSupportAge
  
  #                                        support numberOfModels
  #All equal                            0.52757905            256
  #Older,(same=younger)                 0.21013695            256
  #Older only                           0.16679125            256
  #Older,same,younger                   0.06697199            256
  #Older,younger,among adults,among juv 0.02852077            256
  
}
#The favoured model is one with no age differences in transmission rate


#KIN TRANSMISSION BIASES
#Click the arrow to the left to hide analysis in RSTudio
{
  #Now we will do the same for a kin- based pathway
  
  
  #Derive matrices for the pathways Adult->Adult, Adult->Non-adult,  Non-adult->Adult, Non-adult->non-adult
  #And put them into NBDAdata objects
  #KUBU
  {
    
    #get ILVs as before
    { #Read in the "individual-level variables" or ILVs for each monkey in Kubu- make sure this is saved as a csv file first
      ILVsKubu<-read.csv("ILVsKubu.csv",header=T)
      #Extract rank
      Rank <- rbind(matrix(data = ILVsKubu$Rank, nrow=11, byrow=F),matrix(data = ILVsKubu$Rank, nrow=11, byrow=F))
      #Rescale rank so the min (top) is -0.5 and the max (bottom) is 0.5. This makes it comparable across different group sizes
      #One unit difference is the difference between the top and bottom rank
      #The baseline (=0) is set to be the midpoint for rank- this can make models fit better and s parameters easier to interpret
      ScaledRank<-(Rank-min(Rank))/(max(Rank)-min(Rank))-0.5
      #Extract Adult- originally coded as 1,0, but transformed to -0.5, 0.5 so now the baseline asocial rate is set to be the midpoint. The estimated effect still gives the estimated difference between adults-non-adults
      Adult <- rbind(matrix(data = ILVsKubu$Adult, nrow=11, byrow=F) -0.5,matrix(data = ILVsKubu$Adult, nrow=11, byrow=F) -0.5)
      #Extract Female- originally coded as 1,0, but transformed to -0.5, 0.5 so now the baseline asocial rate is set to be the midpoint. The estimated effect still gives the estimated difference between females - males
      Female <- rbind(matrix(data = ILVsKubu$Female, nrow=11, byrow=F) -0.5,matrix(data = ILVsKubu$Female, nrow=11, byrow=F) -0.5)
      #This variable is simply to allow for differences in asocial learning rate bewteen the two options. Since the first 11 dummy individuals are the lift option and the next 11 are the pull option, we code this thus:
      Pull<-matrix(data=rep(0:1,each=11),nrow=22,byrow=F)
      
      #This file tells us who had solved each option prior to each event. The first column gives us the names so we drop this. The last column gives us the situation AFTER the last event and this is not needed either
      otherOptionKubuTemp<-as.matrix(read.csv("OtherOpt_Kubu.csv")[,-c(1,17)])
      otherOptionKubu<-0* otherOptionKubuTemp
      
      #However, we want information on who solved the OTHER option, so we swap the top 11 and the bottom 11 rows around
      otherOptionKubu [1:(dim(otherOptionKubu)[1]/2),]<-otherOptionKubuTemp[(1:(dim(otherOptionKubu)[1]/2))+dim(otherOptionKubu)[1]/2,]
      otherOptionKubu [(1:(dim(otherOptionKubu)[1]/2))+dim(otherOptionKubu)[1]/2,]<-otherOptionKubuTemp[1:(dim(otherOptionKubu)[1]/2),]
      otherOption<-otherOptionKubu
      
      #Since one of our ILVs is time dependent (otherOption), we need to code our other variables so they are time dependent too. i.e. we create a matrix with 16 columns for the 16 events
      #Though for all the other ILVs the columns are the same as one another
      
      ScaledRankTV<-matrix(rep(ScaledRank,16),nrow=22,ncol=16,byrow=F)
      AdultTV<-matrix(rep(Adult,16),nrow=22,ncol=16,byrow=F)
      FemaleTV<-matrix(rep(Female,16),nrow=22,ncol=16,byrow=F)
      PullTV<-matrix(rep(Pull,16),nrow=22,ncol=16,byrow=F)
    }
    
    #Derive matrices for kin connections
    
    siblings_matrix<-as.matrix(read.csv("siblings_matrix_Kubu.csv",row.names=1))
    siblings_matrix<-rbind(cbind(siblings_matrix,siblings_matrix*0),cbind(0*siblings_matrix,siblings_matrix))
    offspringToMother_matrix<-as.matrix(read.csv("mother_offspring_matrix_Kubu.csv",row.names=1))
    offspringToMother_matrix<-rbind(cbind(offspringToMother_matrix,offspringToMother_matrix*0),cbind(0*offspringToMother_matrix,offspringToMother_matrix))
    motherToOffspring_matrix<-t(offspringToMother_matrix)
    
    
    siblings_matrix<-array(rep(siblings_matrix,17),dim=c(length(Rank),length(Rank),17))
    offspringToMother_matrix <-array(rep(offspringToMother_matrix,17),dim=c(length(Rank),length(Rank),17))
    motherToOffspring_matrix <-array(rep(motherToOffspring_matrix,17),dim=c(length(Rank),length(Rank),17))
    
    
    ON_siblings_matrix <-siblings_matrix*ObsMatrixOSKubu
    ON_motherToOffspring_matrix <-motherToOffspring_matrix*ObsMatrixOSKubu
    ON_offspringToMother_matrix <-offspringToMother_matrix*ObsMatrixOSKubu
    ON_nonKin<-ObsMatrixOSKubu-ON_siblings_matrix-ON_motherToOffspring_matrix-ON_offspringToMother_matrix
    
    
    #Now let us put these networks in an array so they can be input into an NBDA object together
    
    #to give the number of matrixes/network to take into account:
    n.assMatrix <- 4
    #Create an array to hold both networks in
    kinMatrixTVON <- array(data = NA,dim=c(22, 22, n.assMatrix,16))
    #Slot in the option-specific and cross-option networks recorded above
    kinMatrixTVON[,,1,]<-ON_siblings_matrix[,,1:16]
    kinMatrixTVON[,,2,]<-ON_motherToOffspring_matrix[,,1:16]
    kinMatrixTVON[,,3,]<-ON_offspringToMother_matrix[,,1:16]
    kinMatrixTVON[,,4,]<-ON_nonKin[,,1:16]
    #This tells use which slot (in the 4th dimension) holds the network for each of the 16 events. In this case each event has its own entry, hence:
    assMatrixIndex=1:16
    
    asoc_ilv <- c("otherOption","PullTV","ScaledRankTV", "AdultTV", "FemaleTV")
    int_ilv <- c("ScaledRankTV", "AdultTV", "FemaleTV")
    label <- "KubuFirstSolve2OptKinTVON" 
    
    
    oaDataKubuFirstSolve2OptKinTVON<- nbdaData(label=label, assMatrix= kinMatrixTVON, asoc_ilv=asoc_ilv, int_ilv = int_ilv,orderAcq=oaKubuFirstSolve,asocialTreatment="timevarying",assMatrixIndex= assMatrixIndex) 
    print(oaDataKubuFirstSolve2OptKinTVON)
  }
  #NOHA
  {
    
    #get ILVs as before
    {
      
      #list of the individual variables to take into account:
      ILVsNoha<-read.csv("ILVsNoha.csv",header=T)
      Rank <- rbind(matrix(data = ILVsNoha$Rank, nrow=28, byrow=F),matrix(data = ILVsNoha$Rank, nrow=28, byrow=F))
      ScaledRank<-(Rank-min(Rank))/(max(Rank)-min(Rank))-0.5
      Adult <- rbind(matrix(data = ILVsNoha$Adult, nrow=28, byrow=F) -0.5,matrix(data = ILVsNoha$Adult, nrow=28, byrow=F) -0.5)
      Female <- rbind(matrix(data = ILVsNoha$Female, nrow=28, byrow=F) -0.5,matrix(data = ILVsNoha$Female, nrow=28, byrow=F) -0.5)
      Pull<-matrix(data=rep(0:1,each=28),nrow=56,byrow=F)
      
      otherOptionNohaTemp<-as.matrix(read.csv("OtherOpt_Noha.csv")[-c(1,33)])
      
      otherOptionNoha<-0* otherOptionNohaTemp
      otherOptionNoha [1:(dim(otherOptionNoha)[1]/2),]<-otherOptionNohaTemp[(1:(dim(otherOptionNoha)[1]/2))+dim(otherOptionNoha)[1]/2,]
      otherOptionNoha [(1:(dim(otherOptionNoha)[1]/2))+dim(otherOptionNoha)[1]/2,]<-otherOptionNohaTemp[1:(dim(otherOptionNoha)[1]/2),]
      otherOption<-otherOptionNoha
      
      ScaledRankTV<-matrix(rep(ScaledRank,31),nrow=56,ncol=31,byrow=F)
      AdultTV<-matrix(rep(Adult,31),nrow=56,ncol=31,byrow=F)
      FemaleTV<-matrix(rep(Female,31),nrow=56,ncol=31,byrow=F)
      PullTV<-matrix(rep(Pull,31),nrow=56,ncol=31,byrow=F)
    }
    
    #Derive matrices for kin connections
    
    siblings_matrix<-as.matrix(read.csv("siblings_matrix_Noha.csv",row.names=1))
    siblings_matrix<-rbind(cbind(siblings_matrix,siblings_matrix*0),cbind(0*siblings_matrix,siblings_matrix))
    offspringToMother_matrix<-as.matrix(read.csv("mother_offspring_matrix_Noha.csv",row.names=1))
    offspringToMother_matrix<-rbind(cbind(offspringToMother_matrix,offspringToMother_matrix*0),cbind(0*offspringToMother_matrix,offspringToMother_matrix))
    motherToOffspring_matrix<-t(offspringToMother_matrix)
    
    siblings_matrix<-array(rep(siblings_matrix,32),dim=c(length(Rank),length(Rank),32))
    offspringToMother_matrix <-array(rep(offspringToMother_matrix,32),dim=c(length(Rank),length(Rank),32))
    motherToOffspring_matrix <-array(rep(motherToOffspring_matrix,32),dim=c(length(Rank),length(Rank),32))
    
    
    ON_siblings_matrix <-siblings_matrix*ObsMatrixOSNoha
    ON_motherToOffspring_matrix <-motherToOffspring_matrix*ObsMatrixOSNoha
    ON_offspringToMother_matrix <-offspringToMother_matrix*ObsMatrixOSNoha
    ON_nonKin<-ObsMatrixOSNoha-ON_siblings_matrix-ON_motherToOffspring_matrix-ON_offspringToMother_matrix
    
    
    #Now let us put these networks in an array so they can be input into an NBDA object together
    
    #to give the number of matrixes/network to take into account:
    n.assMatrix <- 4
    #Create an array to hold both networks in
    kinMatrixTVON <- array(data = NA,dim=c(56, 56, n.assMatrix,31))
    #Slot in the option-specific and cross-option networks recorded above
    kinMatrixTVON[,,1,]<-ON_siblings_matrix[,,1:31]
    kinMatrixTVON[,,2,]<-ON_motherToOffspring_matrix[,,1:31]
    kinMatrixTVON[,,3,]<-ON_offspringToMother_matrix[,,1:31]
    kinMatrixTVON[,,4,]<-ON_nonKin[,,1:31]
    #This tells use which slot (in the 4th dimension) holds the network for each of the 16 events. In this case each event has its own entry, hence:
    assMatrixIndex=1:31
    
    
    asoc_ilv <- c("otherOption","PullTV","ScaledRankTV", "AdultTV", "FemaleTV")
    int_ilv <- c("ScaledRankTV", "AdultTV", "FemaleTV")
    label <- "NohaFirstSolve2OptKinTVON" 
    
    
    oaDataNohaFirstSolve2OptKinTVON<- nbdaData(label=label, assMatrix= kinMatrixTVON, asoc_ilv=asoc_ilv, int_ilv = int_ilv,orderAcq=oaNohaFirstSolve,asocialTreatment="timevarying",assMatrixIndex= assMatrixIndex) 
    print(oaDataNohaFirstSolve2OptKinTVON)
    
  }
  
  
  constraintsVectMatrix<-NULL
  
  netVect<-list(c(1,2,3,4),c(1,1,1,1),c(1,1,1,2))
  
  for(net in 1:length(netVect)){
    for(a in 0:1){
      for(b in 0:1){
        for(c in 0:1){
          for(d in 0:1){
            for(e in 0:1){
              for(a2 in 0:1){
                for(b2 in 0:1){
                  for(c2 in 0:1){
                    constraintsVectMatrixTemp<-netVect[[net]]
                    constraintsVectMatrixTemp<-c(constraintsVectMatrixTemp,(max(constraintsVectMatrixTemp)+1)*a)
                    constraintsVectMatrixTemp<-c(constraintsVectMatrixTemp,(max(constraintsVectMatrixTemp)+1)*b)
                    constraintsVectMatrixTemp<-c(constraintsVectMatrixTemp,(max(constraintsVectMatrixTemp)+1)*c)
                    constraintsVectMatrixTemp<-c(constraintsVectMatrixTemp,(max(constraintsVectMatrixTemp)+1)*d)
                    constraintsVectMatrixTemp<-c(constraintsVectMatrixTemp,(max(constraintsVectMatrixTemp)+1)*e)
                    constraintsVectMatrixTemp<-c(constraintsVectMatrixTemp,(max(constraintsVectMatrixTemp)+1)*a2)
                    constraintsVectMatrixTemp<-c(constraintsVectMatrixTemp,(max(constraintsVectMatrixTemp)+1)*b2)
                    constraintsVectMatrixTemp<-c(constraintsVectMatrixTemp,(max(constraintsVectMatrixTemp)+1)*c2)
                    constraintsVectMatrix<-rbind(constraintsVectMatrix,constraintsVectMatrixTemp)
                  }
                }
              }
            }
          }  
        }
      }
    }
  }
  
  dimnames(constraintsVectMatrix)[[1]]<-NULL
  
  kinTableFull<-oadaAICtable(c("oaDataKubuFirstSolve2OptKinTVON","oaDataNohaFirstSolve2OptKinTVON"),constraintsVectMatrix = constraintsVectMatrix)
  
  save(kinTableFull,file="kinTableFull.Rdata")
  load(file="kinTableFull.Rdata")
  
  
  networksSupportKin<-networksSupport(kinTableFull)
  dimnames(networksSupportKin)[[1]]<-c("All equal","Kin different to non-kin","Mother-Off, Off-Mother, Siblings, Non-kin")
  networksSupportKin<-networksSupportKin[order(-networksSupportKin[,1]),]
  networksSupportKin
  
  
  #                                             support numberOfModels
  #All equal                                 0.76197163            256
  #Kin different to non-kin                  0.21917493            256
  #Mother-Off, Off-Mother, Siblings, Non-kin 0.01885344            256
  
}
#The favoured model is one with no differences between the kin and non-kin pathways


#SEX TRANSMISSION BIASES
#Click the arrow to the left to hide analysisin RSTudio
{
  #Now we will do the same for a sex-based pathway
  
  
  #Derive matrices for the pathways Female-> and Male->
  #And put them into NBDAdata objects
  #KUBU
  {
    
    #get ILVs as before
    { #Read in the "individual-level variables" or ILVs for each monkey in Kubu- make sure this is saved as a csv file first
      ILVsKubu<-read.csv("ILVsKubu.csv",header=T)
      #Extract rank
      Rank <- rbind(matrix(data = ILVsKubu$Rank, nrow=11, byrow=F),matrix(data = ILVsKubu$Rank, nrow=11, byrow=F))
      #Rescale rank so the min (top) is -0.5 and the max (bottom) is 0.5. This makes it comparable across different group sizes
      #One unit difference is the difference between the top and bottom rank
      #The baseline (=0) is set to be the midpoint for rank- this can make models fit better and s parameters easier to interpret
      ScaledRank<-(Rank-min(Rank))/(max(Rank)-min(Rank))-0.5
      #Extract Adult- originally coded as 1,0, but transformed to -0.5, 0.5 so now the baseline asocial rate is set to be the midpoint. The estimated effect still gives the estimated difference between adults-non-adults
      Adult <- rbind(matrix(data = ILVsKubu$Adult, nrow=11, byrow=F) -0.5,matrix(data = ILVsKubu$Adult, nrow=11, byrow=F) -0.5)
      #Extract Female- originally coded as 1,0, but transformed to -0.5, 0.5 so now the baseline asocial rate is set to be the midpoint. The estimated effect still gives the estimated difference between females - males
      Female <- rbind(matrix(data = ILVsKubu$Female, nrow=11, byrow=F) -0.5,matrix(data = ILVsKubu$Female, nrow=11, byrow=F) -0.5)
      #This variable is simply to allow for differences in asocial learning rate bewteen the two options. Since the first 11 dummy individuals are the lift option and the next 11 are the pull option, we code this thus:
      Pull<-matrix(data=rep(0:1,each=11),nrow=22,byrow=F)
      
      #This file tells us who had solved each option prior to each event. The first column gives us the names so we drop this. The last column gives us the situation AFTER the last event and this is not needed either
      otherOptionKubuTemp<-as.matrix(read.csv("OtherOpt_Kubu.csv")[,-c(1,17)])
      otherOptionKubu<-0* otherOptionKubuTemp
      
      #However, we want information on who solved the OTHER option, so we swap the top 11 and the bottom 11 rows around
      otherOptionKubu [1:(dim(otherOptionKubu)[1]/2),]<-otherOptionKubuTemp[(1:(dim(otherOptionKubu)[1]/2))+dim(otherOptionKubu)[1]/2,]
      otherOptionKubu [(1:(dim(otherOptionKubu)[1]/2))+dim(otherOptionKubu)[1]/2,]<-otherOptionKubuTemp[1:(dim(otherOptionKubu)[1]/2),]
      otherOption<-otherOptionKubu
      
      #Since one of our ILVs is time dependent (otherOption), we need to code our other variables so they are time dependent too. i.e. we create a matrix with 16 columns for the 16 events
      #Though for all the other ILVs the columns are the same as one another
      
      ScaledRankTV<-matrix(rep(ScaledRank,16),nrow=22,ncol=16,byrow=F)
      AdultTV<-matrix(rep(Adult,16),nrow=22,ncol=16,byrow=F)
      FemaleTV<-matrix(rep(Female,16),nrow=22,ncol=16,byrow=F)
      PullTV<-matrix(rep(Pull,16),nrow=22,ncol=16,byrow=F)
    }
    
    #Derive female transmitters and male transmitters matrices
    female_transmitter_matrix_Kubu<-rbind(cbind(matrix(rep((Female==0.5)*1,11),11,11,byrow=T),matrix(0,11,11,byrow=T)),cbind(matrix(0,11,11,byrow=T),matrix(rep((Female==0.5)*1,11),11,11,byrow=T)))
    female_transmitter_matrix_Kubu <-array(rep(female_transmitter_matrix_Kubu,17),dim=c(22,22,17))
    
    male_transmitter_matrix_Kubu<-rbind(cbind(matrix(rep((Female==-0.5)*1,11),11,11,byrow=T),matrix(0,11,11,byrow=T)),cbind(matrix(0,11,11,byrow=T),matrix(rep((Female==-0.5)*1,11),11,11,byrow=T)))
    male_transmitter_matrix_Kubu <-array(rep(male_transmitter_matrix_Kubu,17),dim=c(22,22,17))
    
    
    ON_female_transmitter_matrix_Kubu <-female_transmitter_matrix_Kubu*ObsMatrixOSKubu
    ON_male_transmitter_matrix_Kubu <-male_transmitter_matrix_Kubu*ObsMatrixOSKubu
    
    #Now let us put these networks in an array so they can be input into an NBDA object together
    
    #to give the number of matrixes/network to take into account:
    n.assMatrix <- 2
    #Create an array to hold both networks in
    sexMatrixTVON <- array(data = NA,dim=c(22, 22, n.assMatrix,16))
    #Slot in the option-specific and cross-option networks recorded above
    sexMatrixTVON[,,1,]<-ON_female_transmitter_matrix_Kubu[,,1:16]
    sexMatrixTVON[,,2,]<-ON_male_transmitter_matrix_Kubu[,,1:16]
    
    #This tells use which slot (in the 4th dimension) holds the network for each of the 16 events. In this case each event has its own entry, hence:
    assMatrixIndex=1:16
    
    asoc_ilv <- c("otherOption","PullTV","ScaledRankTV", "AdultTV", "FemaleTV")
    int_ilv <- c("ScaledRankTV", "AdultTV", "FemaleTV")
    label <- "KubuFirstSolve2OptSexTVON" 
    
    
    oaDataKubuFirstSolve2OptSexTVON<- nbdaData(label=label, assMatrix= sexMatrixTVON, asoc_ilv=asoc_ilv, int_ilv = int_ilv,orderAcq=oaKubuFirstSolve,asocialTreatment="timevarying",assMatrixIndex= assMatrixIndex) 
    print(oaDataKubuFirstSolve2OptSexTVON)
  }
  #NOHA
  {
    
    #get ILVs as before
    {
      
      #list of the individual variables to take into account:
      ILVsNoha<-read.csv("ILVsNoha.csv",header=T)
      Rank <- rbind(matrix(data = ILVsNoha$Rank, nrow=28, byrow=F),matrix(data = ILVsNoha$Rank, nrow=28, byrow=F))
      ScaledRank<-(Rank-min(Rank))/(max(Rank)-min(Rank))-0.5
      Adult <- rbind(matrix(data = ILVsNoha$Adult, nrow=28, byrow=F) -0.5,matrix(data = ILVsNoha$Adult, nrow=28, byrow=F) -0.5)
      Female <- rbind(matrix(data = ILVsNoha$Female, nrow=28, byrow=F) -0.5,matrix(data = ILVsNoha$Female, nrow=28, byrow=F) -0.5)
      Pull<-matrix(data=rep(0:1,each=28),nrow=56,byrow=F)
      
      otherOptionNohaTemp<-as.matrix(read.csv("OtherOpt_Noha.csv")[-c(1,33)])
      
      otherOptionNoha<-0* otherOptionNohaTemp
      otherOptionNoha [1:(dim(otherOptionNoha)[1]/2),]<-otherOptionNohaTemp[(1:(dim(otherOptionNoha)[1]/2))+dim(otherOptionNoha)[1]/2,]
      otherOptionNoha [(1:(dim(otherOptionNoha)[1]/2))+dim(otherOptionNoha)[1]/2,]<-otherOptionNohaTemp[1:(dim(otherOptionNoha)[1]/2),]
      otherOption<-otherOptionNoha
      
      ScaledRankTV<-matrix(rep(ScaledRank,31),nrow=56,ncol=31,byrow=F)
      AdultTV<-matrix(rep(Adult,31),nrow=56,ncol=31,byrow=F)
      FemaleTV<-matrix(rep(Female,31),nrow=56,ncol=31,byrow=F)
      PullTV<-matrix(rep(Pull,31),nrow=56,ncol=31,byrow=F)
    }
    
    female_transmitter_matrix_Noha<-rbind(cbind(matrix(rep((Female==0.5)*1,28),28,28,byrow=T),matrix(0,28,28,byrow=T)),cbind(matrix(0,28,28,byrow=T),matrix(rep((Female==0.5)*1,28),28,28,byrow=T)))
    female_transmitter_matrix_Noha <-array(rep(female_transmitter_matrix_Noha,32),dim=c(56,56,32))
    
    male_transmitter_matrix_Noha<-rbind(cbind(matrix(rep((Female==-0.5)*1,28),28,28,byrow=T),matrix(0,28,28,byrow=T)),cbind(matrix(0,28,28,byrow=T),matrix(rep((Female==-0.5)*1,28),28,28,byrow=T)))
    male_transmitter_matrix_Noha <-array(rep(male_transmitter_matrix_Noha,32),dim=c(56,56,32))
    
    
    ON_female_transmitter_matrix_Noha <-female_transmitter_matrix_Noha*ObsMatrixOSNoha
    ON_male_transmitter_matrix_Noha <-male_transmitter_matrix_Noha*ObsMatrixOSNoha
    
    
    #Now let us put these networks in an array so they can be input into an NBDA object together
    
    #to give the number of matrixes/network to take into account:
    n.assMatrix <- 2
    #Create an array to hold both networks in
    sexMatrixTVON <- array(data = NA,dim=c(56, 56, n.assMatrix,31))
    #Slot in the option-specific and cross-option networks recorded above
    sexMatrixTVON[,,1,]<-ON_female_transmitter_matrix_Noha[,,1:31]
    sexMatrixTVON[,,2,]<-ON_male_transmitter_matrix_Noha[,,1:31]
    
    #This tells use which slot (in the 4th dimension) holds the network for each of the 16 events. In this case each event has its own entry, hence:
    assMatrixIndex=1:31
    
    
    asoc_ilv <- c("otherOption","PullTV","ScaledRankTV", "AdultTV", "FemaleTV")
    int_ilv <- c("ScaledRankTV", "AdultTV", "FemaleTV")
    label <- "NohaFirstSolve2OptSexTVON" 
    
    
    oaDataNohaFirstSolve2OptSexTVON<- nbdaData(label=label, assMatrix= sexMatrixTVON, asoc_ilv=asoc_ilv, int_ilv = int_ilv,orderAcq=oaNohaFirstSolve,asocialTreatment="timevarying",assMatrixIndex= assMatrixIndex) 
    print(oaDataNohaFirstSolve2OptSexTVON)
    
  }
  
  
  constraintsVectMatrix<-NULL
  
  netVect<-list(c(1,2),c(1,1))
  
  for(net in 1:length(netVect)){
    for(a in 0:1){
      for(b in 0:1){
        for(c in 0:1){
          for(d in 0:1){
            for(e in 0:1){
              for(a2 in 0:1){
                for(b2 in 0:1){
                  for(c2 in 0:1){
                    constraintsVectMatrixTemp<-netVect[[net]]
                    constraintsVectMatrixTemp<-c(constraintsVectMatrixTemp,(max(constraintsVectMatrixTemp)+1)*a)
                    constraintsVectMatrixTemp<-c(constraintsVectMatrixTemp,(max(constraintsVectMatrixTemp)+1)*b)
                    constraintsVectMatrixTemp<-c(constraintsVectMatrixTemp,(max(constraintsVectMatrixTemp)+1)*c)
                    constraintsVectMatrixTemp<-c(constraintsVectMatrixTemp,(max(constraintsVectMatrixTemp)+1)*d)
                    constraintsVectMatrixTemp<-c(constraintsVectMatrixTemp,(max(constraintsVectMatrixTemp)+1)*e)
                    constraintsVectMatrixTemp<-c(constraintsVectMatrixTemp,(max(constraintsVectMatrixTemp)+1)*a2)
                    constraintsVectMatrixTemp<-c(constraintsVectMatrixTemp,(max(constraintsVectMatrixTemp)+1)*b2)
                    constraintsVectMatrixTemp<-c(constraintsVectMatrixTemp,(max(constraintsVectMatrixTemp)+1)*c2)
                    constraintsVectMatrix<-rbind(constraintsVectMatrix,constraintsVectMatrixTemp)
                  }
                }
              }
            }
          }  
        }
      }
    }
  }
  
  dimnames(constraintsVectMatrix)[[1]]<-NULL
  
  sexTableFull<-oadaAICtable(c("oaDataKubuFirstSolve2OptSexTVON","oaDataNohaFirstSolve2OptSexTVON"),constraintsVectMatrix = constraintsVectMatrix)
  
  save(sexTableFull,file="sexTableFull.Rdata")
  load(file="sexTableFull.Rdata")
  
  
  networksSupportSex<-networksSupport(sexTableFull)
  dimnames(networksSupportSex)[[1]]<-c("All equal","Male transmitter, Female transmitter")
  networksSupportSex<-networksSupportSex[order(-networksSupportSex[,1]),]
  networksSupportSex
  
  #                                       support numberOfModels
  #All equal                            0.7558925            256
  #Male transmitter, Female transmitter 0.2441075            256
  
  #The favoured model is one with no differences between the male and female transmitters
  
}
#The favoured model is one with no differences between the male and female transmitters
