# Supplementary material for: Wild primates copy higher-ranked individuals in a social transmission experiment
Source: Nat Commun. 2020 Jan 23;11:459. doi: 10.1038/s41467-019-14209-8 (PMC6978360; doi:10.1038/s41467-019-14209-8)
Supplement: Supplementary file 20 — Supplementary Software [file 41467_2019_14209_MOESM20_ESM.zip › Supplementary Software/Supplementary Software 3.txt]

#To load the new NBDA package, you first need to install the package "devtools" in the usual way
#Next load it up as follows:
library(devtools)
#Then download and install my NBDA package from GitHub:
devtools::install_github("whoppitt/NBDA")
#And load it as follows
library(NBDA)

#Set working directory to the place where the data files are kept her

#READ ALL THE DATA IN AS BEFORE - click the arrow to the left in R Studio to mimimize this section of code
{
#The first part of this script translates the recorded data into the format requried for the NBDA analysis
#We do this for the Kubu diffusion first

#Read in dat on who manipulated the box, when and who observed them
obsDataKubu<-read.csv("ObservationDataKubu.csv",header=T)
#Replace NAs with 0 (these NAs come from the blank cells)
obsDataKubu[is.na(obsDataKubu)]<-0

#Set up a vector to record who is informed. There are 11 individuals in Kubu, but we are recording the diffusion of 2 options for solving the task = 22
#Thus the first 11 entries give the status for the lift option and the last 11 entries give the status for the pull option
status<-rep(0,22)
#Set up matrices for two networks. One represents option-specific learning, the other represents cross option-learning
ObsMatrixOS<-ObsMatrixCO<-array(0,dim=c(22,22,17))
#Since it is a dynamic network we have to specify it separately for each of the 16 learning events. We include an extra one to make the code below work but the 17th is ignored in the analysis

#Create list of indidivual names
indList<-c("Aare","Amur",	"Arn",	"Avo",	"Lif",	"Mal",	"Mis",	"Ness",	"Yalu",	"Yan",	"Yeni")

#Cycle through the solving events listed in the obsDataKubu object
for (i in 1:dim(obsDataKubu)[1]){
  #columns 7-14 give the action observed to boxes 1-8. We count the sum of times these = "sli" (lift option). If this is >0 it means a lift action was recorded.
  if(sum(obsDataKubu[i,7:14]=="sli")>0){
    #Update the status of the solver (given in column 2) to 1. Since this is the lift option, it is the first entry for this individual that is updated
    status[c(obsDataKubu[i,2]==indList,rep(F,11))]<-1
    #Columns 16-25 record who observed each event, so we cycle through these and update the dynamic observation network as appropriate
    for(j in 16:25){
      #Update the option-specific network first. Since it is the option specific network we are updating records in the upper left quadrant- i.e. observing lift makes a monkey more likely to learn the lift option
      #We are updating the network for event sum(status)+1, since when no individuals have learned we are on the first event, when 1 has learned, we are on the 2nd event etc. We also update for all future events.
      ObsMatrixOS[c(obsDataKubu[i,j]==indList,rep(F,11)),c(obsDataKubu[i,2]==indList,rep(F,11)),(sum(status)+1):16]<-ObsMatrixOS[c(obsDataKubu[i,j]==indList,rep(F,11)),c(obsDataKubu[i,2]==indList,rep(F,11)),(sum(status)+1):16]+1
      #Update the cross-option network next Since it is the cross-option network we are updating records in the lower left quadrant- i.e. observing lift makes a monkey more likely to learn the pull option
      ObsMatrixCO[c(rep(F,11),obsDataKubu[i,j]==indList),c(obsDataKubu[i,2]==indList,rep(F,11)),(sum(status)+1):16]<-ObsMatrixCO[c(rep(F,11),obsDataKubu[i,j]==indList),c(obsDataKubu[i,2]==indList,rep(F,11)),(sum(status)+1):16]+1

          }
  }
  #columns 7-14 give the action observed to boxes 1-8. We count the sum of times these = "spu" (pull option). If this is >0 it means a pull action was recorded.
  if(sum(obsDataKubu[i,7:14]=="spu")>0){
    #Update the status of the solver (given in column 2) to 1. Since this is the pull option, it is the second entry for this individual that is updated
    status[c(rep(F,11),obsDataKubu[i,2]==indList)]<-1
    #Columns 16-25 record who observed each event, so we cycle through these and update the dynamic observation network as appropriate
    for(j in 16:25){
      #Update the cross-option network first. Since it is the cross-option network we are updating records in the upper right quadrant- i.e. observing pull makes a monkey more likely to learn the lift option
      ObsMatrixCO[c(obsDataKubu[i,j]==indList,rep(F,11)),c(rep(F,11),obsDataKubu[i,2]==indList),(sum(status)+1):16]<-ObsMatrixCO[c(obsDataKubu[i,j]==indList,rep(F,11)),c(rep(F,11),obsDataKubu[i,2]==indList),(sum(status)+1):16]+1
      #Update the option-specific network next Since it is the option specific network we are updating records in the lower right quadrant- i.e. observing pull makes a monkey more likely to learn the pull option
      ObsMatrixOS[c(rep(F,11),obsDataKubu[i,j]==indList),c(rep(F,11),obsDataKubu[i,2]==indList),(sum(status)+1):16]<-ObsMatrixOS[c(rep(F,11),obsDataKubu[i,j]==indList),c(rep(F,11),obsDataKubu[i,2]==indList),(sum(status)+1):16]+1
    }
  }
}

#Create NBDA data for first solving using each option by each monkey in Kubu

#to give the number of matrixes/network to take into account:
n.assMatrix <- 2
#Create an array to hold both networks in
assMatrixTVON <- array(data = NA,dim=c(22, 22, n.assMatrix,16))
#Slot in the option-specific and cross-option networks recorded above
assMatrixTVON[,,1,]<-ObsMatrixOS[,,1:16]
assMatrixTVON[,,2,]<-ObsMatrixCO[,,1:16]
#This tells use which slot (in the 4th dimension) holds the network for each of the 16 events. In this case each event has its own entry, hence:
assMatrixIndex=1:16

#Each individual has a number (in alphabetical order) and here is the ID number according to the order of acquisition of the task
oaKubuFirstSolve <- c(16,4,15,9,20,5,8,19,1,17,6,3,14,10,2,11)

#Read in the "individual-level variables" or ILVs for each monkey in Kubu- make sure this is saved as a csv file first
ILVsKubu<-read.csv("ILVsKubu.csv",header=T)
#Extract rank
Rank <- rbind(matrix(data = ILVsKubu$Rank, nrow=11, byrow=F),matrix(data = ILVsKubu$Rank, nrow=11, byrow=F))
#Rescale rank so the min (top) is -0.5 and the max (bottom) is 0.5. This makes it comparable across different group sizes
#One unit difference is the difference between the top and bottom rank
#The baseline (=0) is set to be the midpoint for rank- this can make models fit better and s parameters easier to interpret
ScaledRank<-(Rank-min(Rank))/(max(Rank)-min(Rank))-0.5
#Extract Adult- originally coded as 1,0, but transformed to -0.5, 0.5 so now the baseline asocial rate is set to be the midpoint. The estimated effect still gives the estimated difference between adults-non-adults
Adult <- rbind(matrix(data = ILVsKubu$Adult, nrow=11, byrow=F) -0.5,matrix(data = ILVsKubu$Adult, nrow=11, byrow=F) -0.5)
#Extract Female- originally coded as 1,0, but transformed to -0.5, 0.5 so now the baseline asocial rate is set to be the midpoint. The estimated effect still gives the estimated difference between females - males
Female <- rbind(matrix(data = ILVsKubu$Female, nrow=11, byrow=F) -0.5,matrix(data = ILVsKubu$Female, nrow=11, byrow=F) -0.5)
#This variable is simply to allow for differences in asocial learning rate bewteen the two options. Since the first 11 dummy individuals are the lift option and the next 11 are the pull option, we code this thus:
Pull<-matrix(data=rep(0:1,each=11),nrow=22,byrow=F)

#This file tells us who had solved each option prior to each event. The first column gives us the names so we drop this. The last column gives us the situation AFTER the last event and this is not needed either
otherOptionKubuTemp<-as.matrix(read.csv("OtherOpt_Kubu.csv")[,-c(1,17)])
otherOptionKubu<-0* otherOptionKubuTemp

#However, we want information on who solved the OTHER option, so we swap the top 11 and the bottom 11 rows around
otherOptionKubu [1:(dim(otherOptionKubu)[1]/2),]<-otherOptionKubuTemp[(1:(dim(otherOptionKubu)[1]/2))+dim(otherOptionKubu)[1]/2,]
otherOptionKubu [(1:(dim(otherOptionKubu)[1]/2))+dim(otherOptionKubu)[1]/2,]<-otherOptionKubuTemp[1:(dim(otherOptionKubu)[1]/2),]
otherOption<-otherOptionKubu

#Since one of our ILVs is time dependent (otherOption), we need to code our other variables so they are time dependent too. i.e. we create a matrix with 16 columns for the 16 events
#Though for all the other ILVs the columns are the same as one another

ScaledRankTV<-matrix(rep(ScaledRank,16),nrow=22,ncol=16,byrow=F)
AdultTV<-matrix(rep(Adult,16),nrow=22,ncol=16,byrow=F)
FemaleTV<-matrix(rep(Female,16),nrow=22,ncol=16,byrow=F)
PullTV<-matrix(rep(Pull,16),nrow=22,ncol=16,byrow=F)

#Create a vector listing all the ILVs to be considered for an effect on asocial learning
asoc_ilv <- c("otherOption","PullTV","ScaledRankTV", "AdultTV", "FemaleTV")
#Create a vector listing all the ILVs to be considered for an effect on social learning
int_ilv <- c("ScaledRankTV", "AdultTV", "FemaleTV")
#Create a label for the Kubu diffusion TVON= time varying observation network
label <- "KubuFirstSolve2OptTVON"

# Now we specify the variables which have an additive effect in asoc_ilv and those that have an effect on social learning into int_ilv
# Here I will enter all variables into both slots and we can constrain the model to contain only some effects later on

oaDataKubuFirstSolve2OptTVON<- nbdaData(label=label, assMatrix= assMatrixTVON, asoc_ilv=asoc_ilv, int_ilv=int_ilv,  orderAcq=oaKubuFirstSolve,asocialTreatment="timevarying",assMatrixIndex= assMatrixIndex)

#The contents of the object can be examined as follows, though there is a lot to print out!
print(oaDataKubuFirstSolve2OptTVON)


#NOHA DATA
#This follows the same procedure as for Kubu above- for explanation see the corresponding section from Kubu.

obsDataNoha<-read.csv("ObservationDataNoha.csv",header=T)
obsDataNoha[is.na(obsDataNoha)]<-0

status<-rep(0,56)
ObsMatrixOS<-ObsMatrixCO<-array(0,dim=c(56,56,32))

indList<-c("Bela","Bos","Can","Gaya","Gene","Gla","Gran","Jix","Lima","Prai","Pret","Pro","Pru","Renn","Reva","Rey","Rhe","Roma","Rosl","Tir","Twe","Uji","Ula","Umt","Upps","Xala","Xian","Zan")

for (i in 1:dim(obsDataNoha)[1]){
  if(sum(obsDataNoha[i,7:14]=="sli")>0){
    status[c(obsDataNoha[i,2]==indList,rep(F,28))]<-1
    for(j in 16:25){
      ObsMatrixOS[c(obsDataNoha[i,j]==indList,rep(F,28)),c(obsDataNoha[i,2]==indList,rep(F,28)),(sum(status)+1):32]<-ObsMatrixOS[c(obsDataNoha[i,j]==indList,rep(F,28)),c(obsDataNoha[i,2]==indList,rep(F,28)),(sum(status)+1):32]+1
      ObsMatrixCO[c(rep(F,28),obsDataNoha[i,j]==indList),c(obsDataNoha[i,2]==indList,rep(F,28)),(sum(status)+1):32]<-ObsMatrixCO[c(rep(F,28),obsDataNoha[i,j]==indList),c(obsDataNoha[i,2]==indList,rep(F,28)),(sum(status)+1):32]+1

    }
  }

  if(sum(obsDataNoha[i,7:14]=="spu")>0){
    status[c(rep(F,28),obsDataNoha[i,2]==indList)]<-1
    for(j in 16:25){
      ObsMatrixCO[c(obsDataNoha[i,j]==indList,rep(F,28)),c(rep(F,28),obsDataNoha[i,2]==indList),(sum(status)+1):32]<-ObsMatrixCO[c(obsDataNoha[i,j]==indList,rep(F,28)),c(rep(F,28),obsDataNoha[i,2]==indList),(sum(status)+1):32]+1
      ObsMatrixOS[c(rep(F,28),obsDataNoha[i,j]==indList),c(rep(F,28),obsDataNoha[i,2]==indList),(sum(status)+1):32]<-ObsMatrixOS[c(rep(F,28),obsDataNoha[i,j]==indList),c(rep(F,28),obsDataNoha[i,2]==indList),(sum(status)+1):32]+1
    }
  }
}

#First solving Noha

n.assMatrix <- 2
assMatrixTVON <- array(data = NA,dim=c(56, 56, n.assMatrix,31))
assMatrixTVON[,,1,]<-ObsMatrixOS[,,1:31]
assMatrixTVON[,,2,]<-ObsMatrixCO[,,1:31]
assMatrixIndex=1:31

#Each individual has a number (in alphabetical order) and here is the ID number according to the order of acquisition of the task
oaNohaFirstSolve <- c(5,33,25,26,36,8,45,43,17,15,53,24,35,6,7,27,55,54,52,4,22,32,9,37,13,20,1,42,14,23,11)

#list of the individual variables to take into account:
ILVsNoha<-read.csv("ILVsNoha.csv",header=T)
Rank <- rbind(matrix(data = ILVsNoha$Rank, nrow=28, byrow=F),matrix(data = ILVsNoha$Rank, nrow=28, byrow=F))
ScaledRank<-(Rank-min(Rank))/(max(Rank)-min(Rank))-0.5
Adult <- rbind(matrix(data = ILVsNoha$Adult, nrow=28, byrow=F) -0.5,matrix(data = ILVsNoha$Adult, nrow=28, byrow=F) -0.5)
Female <- rbind(matrix(data = ILVsNoha$Female, nrow=28, byrow=F) -0.5,matrix(data = ILVsNoha$Female, nrow=28, byrow=F) -0.5)
Pull<-matrix(data=rep(0:1,each=28),nrow=56,byrow=F)

otherOptionNohaTemp<-as.matrix(read.csv("OtherOpt_Noha.csv")[-c(1,33)])

otherOptionNoha<-0* otherOptionNohaTemp
otherOptionNoha [1:(dim(otherOptionNoha)[1]/2),]<-otherOptionNohaTemp[(1:(dim(otherOptionNoha)[1]/2))+dim(otherOptionNoha)[1]/2,]
otherOptionNoha [(1:(dim(otherOptionNoha)[1]/2))+dim(otherOptionNoha)[1]/2,]<-otherOptionNohaTemp[1:(dim(otherOptionNoha)[1]/2),]
otherOption<-otherOptionNoha

ScaledRankTV<-matrix(rep(ScaledRank,31),nrow=56,ncol=31,byrow=F)
AdultTV<-matrix(rep(Adult,31),nrow=56,ncol=31,byrow=F)
FemaleTV<-matrix(rep(Female,31),nrow=56,ncol=31,byrow=F)
PullTV<-matrix(rep(Pull,31),nrow=56,ncol=31,byrow=F)

asoc_ilv <- c("otherOption","PullTV","ScaledRankTV", "AdultTV", "FemaleTV")
int_ilv <- c("ScaledRankTV", "AdultTV", "FemaleTV")
label <- "NohaFirstSolve2OptTVON"

oaDataNohaFirstSolve2OptTVON<- nbdaData(label=label, assMatrix= assMatrixTVON, asoc_ilv=asoc_ilv, int_ilv = int_ilv,orderAcq=oaNohaFirstSolve,asocialTreatment="timevarying",assMatrixIndex= assMatrixIndex)
print(oaDataNohaFirstSolve2OptTVON)
}

#Our aim is to run simulations in which there is a bias for one of the options, and show that, once "option" is included as an ILV in the analysis
#a spurious OS social transmission is unlikley to arise.
#If we were using an NBDA with a static association network, we could repeatedly similate diffusion through the network, with an option bias and
#no social effect, and test for social transmission in each case.
#Things are more problematic here, since we have a dynamic observation network, which must fit with the order of acquisition observed.
#Therefore we keep the order of acquisition constant in terms of individuals and simulate the option that was learned. If the order in which an
#individual, A, learns the options is reversed, then observations of A performing option 1 are assigned to option 2 and vice versa.

#First to get a feasible level of option bias, we will fit a model of asocial learning, and thus obtain the estimate of option bias that is MOST
#likely to explain the obtained results.

asocialModel<-oadaFit(nbdadata=list(oaDataKubuFirstSolve2OptTVON,oaDataNohaFirstSolve2OptTVON),type="asocial")
data.frame(
  asocialModel@varNames,
  asocialModel@outputPar  
)
#        asocialModel.varNames asocialModel.outputPar
#1  1 Asocial: otherOption              2.7242943
#2       2 Asocial: PullTV             -1.4720591
#3 3 Asocial: ScaledRankTV             -0.5209703
#4      4 Asocial: AdultTV             -0.1915752
#5     5 Asocial: FemaleTV              0.7272672

#therefore the bias in favour of push is
exp(1.4720591)
#[1] 4.3582

#This means that for each individual's first solve, the probability of choosing lift is
chooseLift<-4.3582/(1+4.3582)
chooseLift
#[1] 0.8133702


#Specify number of simulations
noSims<-1000

aiccRecord<-matrix(NA,nrow=noSims,ncol=2)
dimnames(aiccRecord)[[2]]<-c("OptionSpecificOnly_model","OptionGeneral_model")

pb <- txtProgressBar(min=0, max=noSims, style=3)


for( sim in 1:noSims){

setTxtProgressBar(pb, sim)
    
newOA_Kubu<-realOA_Kubu<-oaDataKubuFirstSolve2OptTVON@orderAcq
newSN_Kubu<-realSN_Kubu<-oaDataKubuFirstSolve2OptTVON@assMatrix

for(i in 1:11){
  if (sum(newOA_Kubu==i|newOA_Kubu==i+11)>0){
    #If this individual solved the task 
    #Simulate the option chosen first 1= lift 0 =push
    liftChoosen<-(runif(1,0,1)<chooseLift)*1
    #If lift was chosen in simulation
    if(liftChoosen==1){
      #If they only solved one option in the real data
      if(length(newOA_Kubu[newOA_Kubu==i|newOA_Kubu==i+11])==1){
        #Put lift as their chosen option in the simulated data
        newOA_Kubu[newOA_Kubu==i|newOA_Kubu==i+11]<-i
      }
      #If they solved both options, put lift as first option and pull as second option
      if(length(newOA_Kubu[newOA_Kubu==i|newOA_Kubu==i+11])==2){
        newOA_Kubu[newOA_Kubu==i|newOA_Kubu==i+11]<-c(i,i+11)
      }     
    }
    #If push was chosen in simulation
    if(liftChoosen==0){
      #If they only solved one option in the real data
      if(length(newOA_Kubu[newOA_Kubu==i|newOA_Kubu==i+11])==1){
        #Put push as their chosen option in the simulated data
        newOA_Kubu[newOA_Kubu==i|newOA_Kubu==i+11]<-i+11
      }
      #If they solved both options, put push as first option and lift as second option
      if(length(newOA_Kubu[newOA_Kubu==i|newOA_Kubu==i+11])==2){
        newOA_Kubu[newOA_Kubu==i|newOA_Kubu==i+11]<-c(i+11,i)
      }     
    }   
    #Now if the first option solved by i is different to the real data, we need to switch the observations of i between the two options
    if(realOA_Kubu[realOA_Kubu==i|realOA_Kubu==i+11][1]!=newOA_Kubu[newOA_Kubu==i|newOA_Kubu==i+11][1]){
      newSN_Kubu[,i,1,]<-realSN_Kubu[,i,2,]
      newSN_Kubu[,i,2,]<-realSN_Kubu[,i,1,]      
      newSN_Kubu[,i+11,1,]<-realSN_Kubu[,i+11,2,]
      newSN_Kubu[,i+11,2,]<-realSN_Kubu[,i+11,1,]    
    }
  }
}

#Now we have simulated the option choose and adjusted the observation network accordingly, we can create the nbdaData object for the simulated data

#First we need to re-extract the ILVs for Kubu
{
  #Extract rank
  Rank <- rbind(matrix(data = ILVsKubu$Rank, nrow=11, byrow=F),matrix(data = ILVsKubu$Rank, nrow=11, byrow=F))
  #Rescale rank so the min (top) is -0.5 and the max (bottom) is 0.5. This makes it comparable across different group sizes
  #One unit difference is the difference between the top and bottom rank
  #The baseline (=0) is set to be the midpoint for rank- this can make models fit better and s parameters easier to interpret
  ScaledRank<-(Rank-min(Rank))/(max(Rank)-min(Rank))-0.5
  #Extract Adult- originally coded as 1,0, but transformed to -0.5, 0.5 so now the baseline asocial rate is set to be the midpoint. The estimated effect still gives the estimated difference between adults-non-adults
  Adult <- rbind(matrix(data = ILVsKubu$Adult, nrow=11, byrow=F) -0.5,matrix(data = ILVsKubu$Adult, nrow=11, byrow=F) -0.5)
  #Extract Female- originally coded as 1,0, but transformed to -0.5, 0.5 so now the baseline asocial rate is set to be the midpoint. The estimated effect still gives the estimated difference between females - males
  Female <- rbind(matrix(data = ILVsKubu$Female, nrow=11, byrow=F) -0.5,matrix(data = ILVsKubu$Female, nrow=11, byrow=F) -0.5)
  #This variable is simply to allow for differences in asocial learning rate bewteen the two options. Since the first 11 dummy individuals are the lift option and the next 11 are the pull option, we code this thus:
  Pull<-matrix(data=rep(0:1,each=11),nrow=22,byrow=F)
  
  #This file tells us who had solved each option prior to each event. The first column gives us the names so we drop this. The last column gives us the situation AFTER the last event and this is not needed either
  otherOptionKubuTemp<-as.matrix(read.csv("OtherOpt_Kubu.csv")[,-c(1,17)])
  otherOptionKubu<-0* otherOptionKubuTemp
  
  #However, we want information on who solved the OTHER option, so we swap the top 11 and the bottom 11 rows around
  otherOptionKubu [1:(dim(otherOptionKubu)[1]/2),]<-otherOptionKubuTemp[(1:(dim(otherOptionKubu)[1]/2))+dim(otherOptionKubu)[1]/2,]
  otherOptionKubu [(1:(dim(otherOptionKubu)[1]/2))+dim(otherOptionKubu)[1]/2,]<-otherOptionKubuTemp[1:(dim(otherOptionKubu)[1]/2),]
  otherOption<-otherOptionKubu
  
  #Since one of our ILVs is time dependent (otherOption), we need to code our other variables so they are time dependent too. i.e. we create a matrix with 16 columns for the 16 events
  #Though for all the other ILVs the columns are the same as one another
  
  ScaledRankTV<-matrix(rep(ScaledRank,16),nrow=22,ncol=16,byrow=F)
  AdultTV<-matrix(rep(Adult,16),nrow=22,ncol=16,byrow=F)
  FemaleTV<-matrix(rep(Female,16),nrow=22,ncol=16,byrow=F)
  PullTV<-matrix(rep(Pull,16),nrow=22,ncol=16,byrow=F)
  
  
  asoc_ilv <- c("otherOption","PullTV","ScaledRankTV", "AdultTV", "FemaleTV")
  int_ilv <- c("ScaledRankTV", "AdultTV", "FemaleTV")
  label <- "KubuSim"
  
  
}

#Then make the object
oaDataKubu_sim<- nbdaData(label=label, assMatrix= newSN_Kubu, asoc_ilv=asoc_ilv, int_ilv=int_ilv,  orderAcq=newOA_Kubu,asocialTreatment="timevarying",assMatrixIndex= assMatrixIndex)


#Now the same for Noha


newOA_Noha<-realOA_Noha<-oaDataNohaFirstSolve2OptTVON@orderAcq
newSN_Noha<-realSN_Noha<-oaDataNohaFirstSolve2OptTVON@assMatrix

for(i in 1:28){
  if (sum(newOA_Noha==i|newOA_Noha==i+28)>0){
    #If this individual solved the task 
    #Simulate the option chosen first 1= lift 0 =push
    liftChoosen<-(runif(1,0,1)<chooseLift)*1
    #If lift was chosen in simulation
    if(liftChoosen==1){
      #If they only solved one option in the real data
      if(length(newOA_Noha[newOA_Noha==i|newOA_Noha==i+28])==1){
        #Put lift as their chosen option in the simulated data
        newOA_Noha[newOA_Noha==i|newOA_Noha==i+28]<-i
      }
      #If they solved both options, put lift as first option and pull as second option
      if(length(newOA_Noha[newOA_Noha==i|newOA_Noha==i+28])==2){
        newOA_Noha[newOA_Noha==i|newOA_Noha==i+28]<-c(i,i+28)
      }     
    }
    #If push was chosen in simulation
    if(liftChoosen==0){
      #If they only solved one option in the real data
      if(length(newOA_Noha[newOA_Noha==i|newOA_Noha==i+28])==1){
        #Put push as their chosen option in the simulated data
        newOA_Noha[newOA_Noha==i|newOA_Noha==i+28]<-i+28
      }
      #If they solved both options, put push as first option and lift as second option
      if(length(newOA_Noha[newOA_Noha==i|newOA_Noha==i+28])==2){
        newOA_Noha[newOA_Noha==i|newOA_Noha==i+28]<-c(i+28,i)
      }     
    }   
    #Now if the first option solved by i is different to the real data, we need to switch the observations of i between the two options
    if(realOA_Noha[realOA_Noha==i|realOA_Noha==i+28][1]!=newOA_Noha[newOA_Noha==i|newOA_Noha==i+28][1]){
      newSN_Noha[,i,1,]<-realSN_Noha[,i,2,]
      newSN_Noha[,i,2,]<-realSN_Noha[,i,1,]      
      newSN_Noha[,i+28,1,]<-realSN_Noha[,i+28,2,]
      newSN_Noha[,i+28,2,]<-realSN_Noha[,i+28,1,]    
    }
  }
}

#Now we have simulated the option choose and adjusted the observation network accordingly, we can create the nbdaData object for the simulated data

#First we need to re-extract the ILVs for Noha
{
  Rank <- rbind(matrix(data = ILVsNoha$Rank, nrow=28, byrow=F),matrix(data = ILVsNoha$Rank, nrow=28, byrow=F))
  ScaledRank<-(Rank-min(Rank))/(max(Rank)-min(Rank))-0.5
  Adult <- rbind(matrix(data = ILVsNoha$Adult, nrow=28, byrow=F) -0.5,matrix(data = ILVsNoha$Adult, nrow=28, byrow=F) -0.5)
  Female <- rbind(matrix(data = ILVsNoha$Female, nrow=28, byrow=F) -0.5,matrix(data = ILVsNoha$Female, nrow=28, byrow=F) -0.5)
  Pull<-matrix(data=rep(0:1,each=28),nrow=56,byrow=F)
  
  otherOptionNohaTemp<-as.matrix(read.csv("OtherOpt_Noha.csv")[-c(1,33)])
  
  otherOptionNoha<-0* otherOptionNohaTemp
  otherOptionNoha [1:(dim(otherOptionNoha)[1]/2),]<-otherOptionNohaTemp[(1:(dim(otherOptionNoha)[1]/2))+dim(otherOptionNoha)[1]/2,]
  otherOptionNoha [(1:(dim(otherOptionNoha)[1]/2))+dim(otherOptionNoha)[1]/2,]<-otherOptionNohaTemp[1:(dim(otherOptionNoha)[1]/2),]
  otherOption<-otherOptionNoha
  
  ScaledRankTV<-matrix(rep(ScaledRank,31),nrow=56,ncol=31,byrow=F)
  AdultTV<-matrix(rep(Adult,31),nrow=56,ncol=31,byrow=F)
  FemaleTV<-matrix(rep(Female,31),nrow=56,ncol=31,byrow=F)
  PullTV<-matrix(rep(Pull,31),nrow=56,ncol=31,byrow=F)
  
  
  asoc_ilv <- c("otherOption","PullTV","ScaledRankTV", "AdultTV", "FemaleTV")
  int_ilv <- c("ScaledRankTV", "AdultTV", "FemaleTV")
  label <- "NohaSim"
  
}

#Then make the object
oaDataNoha_sim<- nbdaData(label=label, assMatrix= newSN_Noha, asoc_ilv=asoc_ilv, int_ilv=int_ilv,  orderAcq=newOA_Noha,asocialTreatment="timevarying",assMatrixIndex= assMatrixIndex)

#Now to test whether a spurious OS social transmission effect is found we will fit the best model from the real data to the simulated data

OptionSpecificOnly_Kubu<-constrainedNBDAdata(oaDataKubu_sim,constraintsVect = c(1,0,2,0,0,0,0,0,0,3))
OptionSpecificOnly_Noha<-constrainedNBDAdata(oaDataNoha_sim,constraintsVect = c(1,0,2,0,0,0,0,0,0,3))

OptionSpecificOnly_model<-oadaFit(list(OptionSpecificOnly_Kubu,OptionSpecificOnly_Noha))

#Now the best model but with an option general effect from the real data to the simulated data
OptionGeneral_Kubu<-constrainedNBDAdata(oaDataKubu_sim,constraintsVect = c(1,1,2,0,0,0,0,0,0,3))
OptionGeneral_Noha<-constrainedNBDAdata(oaDataNoha_sim,constraintsVect = c(1,1,2,0,0,0,0,0,0,3))
OptionGeneral_model<-oadaFit(list(OptionGeneral_Kubu,OptionGeneral_Noha))

#We also need to fit models with  an asocial bias in option choice to statistically control for this possibility
OptionSpecificOnly2_Kubu<-constrainedNBDAdata(oaDataKubu_sim,constraintsVect = c(1,0,2,3,0,0,0,0,0,4))
OptionSpecificOnly2_Noha<-constrainedNBDAdata(oaDataNoha_sim,constraintsVect = c(1,0,2,3,0,0,0,0,0,4))

OptionSpecificOnly2_model<-oadaFit(list(OptionSpecificOnly2_Kubu,OptionSpecificOnly2_Noha))

#Now the best model but with an option general effect from the real data to the simulated data
OptionGeneral2_Kubu<-constrainedNBDAdata(oaDataKubu_sim,constraintsVect = c(1,1,2,3,0,0,0,0,0,4))
OptionGeneral2_Noha<-constrainedNBDAdata(oaDataNoha_sim,constraintsVect = c(1,1,2,3,0,0,0,0,0,4))
OptionGeneral2_model<-oadaFit(list(OptionGeneral2_Kubu,OptionGeneral2_Noha))

#Record minimum AICc for option specific and option general
aiccRecord[sim,1]<-min(OptionSpecificOnly_model@aicc,OptionSpecificOnly2_model@aicc)
aiccRecord[sim,2]<-min(OptionGeneral_model@aicc,OptionGeneral2_model@aicc)
}

#Fit the same models to the real data

OptionSpecificOnly_Kubu_REAL<-constrainedNBDAdata(oaDataKubuFirstSolve2OptTVON,constraintsVect = c(1,0,2,0,0,0,0,0,0,3))
OptionSpecificOnly_Noha_REAL<-constrainedNBDAdata(oaDataNohaFirstSolve2OptTVON,constraintsVect = c(1,0,2,0,0,0,0,0,0,3))

OptionSpecificOnly_model_REAL<-oadaFit(list(OptionSpecificOnly_Kubu_REAL,OptionSpecificOnly_Noha_REAL))

OptionGeneral_Kubu_REAL<-constrainedNBDAdata(oaDataKubuFirstSolve2OptTVON,constraintsVect = c(1,1,2,0,0,0,0,0,0,3))
OptionGeneral_Noha_REAL<-constrainedNBDAdata(oaDataNohaFirstSolve2OptTVON,constraintsVect = c(1,1,2,0,0,0,0,0,0,3))
OptionGeneral_model_REAL<-oadaFit(list(OptionGeneral_Kubu_REAL,OptionGeneral_Noha_REAL))

OptionSpecificOnly2_Kubu_REAL<-constrainedNBDAdata(oaDataKubuFirstSolve2OptTVON,constraintsVect = c(1,0,2,3,0,0,0,0,0,4))
OptionSpecificOnly2_Noha_REAL<-constrainedNBDAdata(oaDataNohaFirstSolve2OptTVON,constraintsVect = c(1,0,2,3,0,0,0,0,0,4))

OptionSpecificOnly2_model_REAL<-oadaFit(list(OptionSpecificOnly2_Kubu_REAL,OptionSpecificOnly2_Noha_REAL))

OptionGeneral2_Kubu_REAL<-constrainedNBDAdata(oaDataKubuFirstSolve2OptTVON,constraintsVect = c(1,1,2,3,0,0,0,0,0,4))
OptionGeneral2_Noha_REAL<-constrainedNBDAdata(oaDataNohaFirstSolve2OptTVON,constraintsVect = c(1,1,2,3,0,0,0,0,0,4))
OptionGeneral2_model_REAL<-oadaFit(list(OptionGeneral2_Kubu_REAL,OptionGeneral2_Noha_REAL))


#Real AICc difference
realAICcDiff<-min(OptionGeneral_model_REAL@aicc,OptionGeneral2_model_REAL@aicc)-min(OptionSpecificOnly_model_REAL@aicc,OptionSpecificOnly2_model_REAL@aicc)

#Record the proportion of cases in which the simulated difference in favour of the option specific model exceeds that observed for the real data
mean(aiccRecord[,2]-aiccRecord[,1]>realAICcDiff)

#[1] 0.047

hist(aiccRecord[,2]-aiccRecord[,1],breaks=20)
abline(v=realAICcDiff,col=2)
