# Supplementary material for: Wild primates copy higher-ranked individuals in a social transmission experiment
Source: Nat Commun. 2020 Jan 23;11:459. doi: 10.1038/s41467-019-14209-8 (PMC6978360; doi:10.1038/s41467-019-14209-8)
Supplement: Supplementary file 20 — Supplementary Software [file 41467_2019_14209_MOESM20_ESM.zip › Supplementary Software/Supplementary Software 4.txt]

## Set working directory
setwd("XXX")


library(lme4)

#### Load data
data_slipu<-read.csv("Data_manip_stand_rank_successlipu_s.csv",header=T,sep=";",dec=",")
str(data_slipu)
summary(data_slipu)

data_all_manip<-read.csv("Data_manip_stand_rank_all_manip.csv",header=T,sep=";",dec=",")
str(data_all_manip)
summary(data_all_manip)

#### Model GLM to test whether the rank has an effect on the rate of success sli/spu of opening the box

# Because maybe the higher ranked have more time to manipulate
# we need to take into account the time they had to manipulate the box
# we calculated the variable 'time' which is the time each individual had after its first success sli/spu
# we put the put the log of this in as an offset in the model

GLM1 <- glm(success~stand_rank+group+offset(log(time)),data=data_slipu,family="quasipoisson")
summary(GLM1)

# no significant effect of the rank on the number of success


## Model GLM to test whether the rank has an effect on the rate of manipulation of the box

# Because maybe the higher ranked have more time to manipulate
# we need to take into account the time they had to manipulate the box
# we calculated the variable 'time' which is the time each individual had after its first manipulation (attempt or success of opening the box)
# we put the put the log of this in as an offset in the model

GLM2 <- glm(all_manip~stand_rank+group+offset(log(time)),data=data_all_manip,family="quasipoisson")
summary(GLM2)

# no significant effect of the rank on the number of manipulation
