# Supplementary material for: Wild primates copy higher-ranked individuals in a social transmission experiment
Source: Nat Commun. 2020 Jan 23;11:459. doi: 10.1038/s41467-019-14209-8 (PMC6978360; doi:10.1038/s41467-019-14209-8)
Supplement: Supplementary file 20 — Supplementary Software [file 41467_2019_14209_MOESM20_ESM.zip › Supplementary Software/Supplementary Software 5.txt]

## Set working directory
setwd("XXX")

library(lme4)
library(multcomp)
library(nlme)


## Load data
data1<-read.csv("data_observation_actor_stand_rank_NH_KB_time.csv",header=T,sep=";",dec=",")
str(data1)
summary(data1)


#### Model GLMM to test whether the rank of the actor has an effect on the frequency of being observed

GLMM1 <- glmer(cbind(nb_time_being_observed,nb_time_manipulation-nb_time_being_observed)~stand_rank_actor+Group+(1|Actor) + (1|Attending),data=data1,family="binomial")
summary(GLMM1)
drop1(GLMM1,test="Chisq")

# No significant effect of the rank of the actor and the group on the frequency of being observed
# This means that higher-ranked are not more observed than lower-ranked during the experiment

# BUT maybe the higher-ranked have more time to manipulate
# we need to take into account the time they had to manipulate the box
# we calculated the variable 'time' which is the time each individual had after its first success to manipulate the boxes
# we put the put the log of this in as an offset in the model
# this means we are effectively modelling the rate at which each individual solved the task once it had
# first solved it

#### Model GLMM to test whether the rank of the actor has an effect on the rate of being observed

GLMM2 <- glmer(nb_time_being_observed~stand_rank_actor+Group+(1|Actor) + (1|Attending) +offset(log(time)),data=data1,family="poisson")
summary(GLMM2)

# there is still no effect of rank of actor on frequency of being observed
# there is an effect of group: individuals in KB (small gp) are more observed than individuals in NH (big gp)
